# Supplementary material for: Exploring new horizons in mid-to-far infrared nonlinear optical crystals: the significant potential of trigonal pyramidal [TeS3]2− functional units
Source: Chem Sci. 2025 Jan 10;16(7):3218–27. doi: 10.1039/d4sc07322c (PMC11744484; doi:10.1039/d4sc07322c)
Supplement: SC-016-D4SC07322C-s002 [file SC-016-D4SC07322C-s002.cif]

# Supplementary Information (SI) for Chemical Science.
# This journal is © The Royal Society of Chemistry 2025

####################################################################### 
# 
# This file contains crystal structure data downloaded from the 
# Cambridge Structural Database (CSD) hosted by the Cambridge 
# Crystallographic Data Centre (CCDC).
# 
# Full information about CCDC data access policies and citation 
# guidelines are available at http://www.ccdc.cam.ac.uk/access/V1 
# 
# Audit and citation data items may have been added by the CCDC. 
# Please retain this information to preserve the provenance of 
# this file and to allow appropriate attribution of the data. 
# 
#######################################################################

data_Cu10Te4S13
_database_code_depnum_ccdc_archive 'CCDC 2391396'
loop_
_audit_author_name
_audit_author_address
'Hua Lin'
;Fujian Institute of Research on the Structure of Matter, CAS
China
;
_audit_update_record             
;
2024-10-16 deposited with the CCDC.	2025-01-10 downloaded from the CCDC.
;
_audit_creation_date             2024-01-16
_audit_creation_method           
;
Olex2 1.5
(compiled 2022.04.07 svn.rca3783a0 for OlexSys, GUI svn.r6498)
;
_shelx_SHELXL_version_number     2014/7
_chemical_name_common            ?
_chemical_name_systematic        ?
_chemical_formula_moiety         'Cu10.002 S13 Te4'
_chemical_formula_sum            'Cu10 S13 Te4'
_chemical_formula_weight         1562.58
_chemical_absolute_configuration ?
_chemical_melting_point          ?
_chemical_oxdiff_formula         'Cu Te S'
loop_
_atom_type_symbol
_atom_type_description
_atom_type_scat_dispersion_real
_atom_type_scat_dispersion_imag
_atom_type_scat_source
Cu Cu 0.3201 1.2651 'International Tables Vol C Tables 4.2.6.8 and 6.1.1.4'
S S 0.1246 0.1234 'International Tables Vol C Tables 4.2.6.8 and 6.1.1.4'
Te Te -0.5308 1.6751 'International Tables Vol C Tables 4.2.6.8 and 6.1.1.4'

_shelx_space_group_comment       
;
The symmetry employed for this shelxl refinement is uniquely defined
by the following loop, which should always be used as a source of
symmetry information in preference to the above space-group names.
They are only intended as comments.
;
_space_group_crystal_system      cubic
_space_group_IT_number           217
_space_group_name_H-M_alt        'I -4 3 m'
_space_group_name_Hall           'I -4 2 3'
loop_
_space_group_symop_operation_xyz
'x, y, z'
'-x, -y, z'
'-x, y, -z'
'x, -y, -z'
'z, x, y'
'z, -x, -y'
'-z, -x, y'
'-z, x, -y'
'y, z, x'
'-y, z, -x'
'y, -z, -x'
'-y, -z, x'
'y, x, z'
'-y, -x, z'
'y, -x, -z'
'-y, x, -z'
'x, z, y'
'-x, z, -y'
'-x, -z, y'
'x, -z, -y'
'z, y, x'
'z, -y, -x'
'-z, y, -x'
'-z, -y, x'
'x+1/2, y+1/2, z+1/2'
'-x+1/2, -y+1/2, z+1/2'
'-x+1/2, y+1/2, -z+1/2'
'x+1/2, -y+1/2, -z+1/2'
'z+1/2, x+1/2, y+1/2'
'z+1/2, -x+1/2, -y+1/2'
'-z+1/2, -x+1/2, y+1/2'
'-z+1/2, x+1/2, -y+1/2'
'y+1/2, z+1/2, x+1/2'
'-y+1/2, z+1/2, -x+1/2'
'y+1/2, -z+1/2, -x+1/2'
'-y+1/2, -z+1/2, x+1/2'
'y+1/2, x+1/2, z+1/2'
'-y+1/2, -x+1/2, z+1/2'
'y+1/2, -x+1/2, -z+1/2'
'-y+1/2, x+1/2, -z+1/2'
'x+1/2, z+1/2, y+1/2'
'-x+1/2, z+1/2, -y+1/2'
'-x+1/2, -z+1/2, y+1/2'
'x+1/2, -z+1/2, -y+1/2'
'z+1/2, y+1/2, x+1/2'
'z+1/2, -y+1/2, -x+1/2'
'-z+1/2, y+1/2, -x+1/2'
'-z+1/2, -y+1/2, x+1/2'

_cell_length_a                   10.26090(10)
_cell_length_b                   10.26090(10)
_cell_length_c                   10.26090(10)
_cell_angle_alpha                90
_cell_angle_beta                 90
_cell_angle_gamma                90
_cell_volume                     1080.33(3)
_cell_formula_units_Z            2
_cell_measurement_reflns_used    8151
_cell_measurement_temperature    293(2)
_cell_measurement_theta_max      34.5750
_cell_measurement_theta_min      2.1540
_shelx_estimated_absorpt_T_max   ?
_shelx_estimated_absorpt_T_min   ?
_exptl_absorpt_coefficient_mu    16.172
_exptl_absorpt_correction_T_max  1.00000
_exptl_absorpt_correction_T_min  0.27978
_exptl_absorpt_correction_type   multi-scan
_exptl_absorpt_process_details   
;
CrysAlisPro 1.171.41.113a (Rigaku Oxford Diffraction, 2021)
Empirical absorption correction using spherical harmonics,
implemented in SCALE3 ABSPACK scaling algorithm.
;
_exptl_absorpt_special_details   ?
_exptl_crystal_colour            'metallic blackish black'
_exptl_crystal_colour_lustre     metallic
_exptl_crystal_colour_modifier   blackish
_exptl_crystal_colour_primary    black
_exptl_crystal_density_diffrn    4.804
_exptl_crystal_density_meas      ?
_exptl_crystal_density_method    ?
_exptl_crystal_description       plate
_exptl_crystal_F_000             1412
_exptl_crystal_size_max          ?
_exptl_crystal_size_mid          ?
_exptl_crystal_size_min          ?
_exptl_transmission_factor_max   ?
_exptl_transmission_factor_min   ?
_diffrn_reflns_av_R_equivalents  0.0524
_diffrn_reflns_av_unetI/netI     0.0172
_diffrn_reflns_Laue_measured_fraction_full 1.000
_diffrn_reflns_Laue_measured_fraction_max 1.000
_diffrn_reflns_limit_h_max       12
_diffrn_reflns_limit_h_min       -12
_diffrn_reflns_limit_k_max       12
_diffrn_reflns_limit_k_min       -12
_diffrn_reflns_limit_l_max       12
_diffrn_reflns_limit_l_min       -12
_diffrn_reflns_number            5620
_diffrn_reflns_point_group_measured_fraction_full 1.000
_diffrn_reflns_point_group_measured_fraction_max 1.000
_diffrn_reflns_theta_full        25.242
_diffrn_reflns_theta_max         26.329
_diffrn_reflns_theta_min         2.807
_diffrn_ambient_temperature      293(2)
_diffrn_detector                 'CCD plate'
_diffrn_detector_area_resol_mean ?
_diffrn_measured_fraction_theta_full 1.000
_diffrn_measured_fraction_theta_max 1.000
_diffrn_measurement_details      
;
List of Runs (angles in degrees, time in seconds):

  # Type    Start    End  Width  t~exp~   \w     \q     \k     \f   Frames
#--------------------------------------------------------------------------
  1  \w   -100.00  60.00   0.50   10.00    --  -28.00  45.00   0.00  320
  2  \w    -90.00  50.00   0.50   10.00    --  -28.00  45.00  90.00  280
  3  \w    -90.00  50.00   0.50   10.00    --  -28.00  45.00 180.00  280
  4  \w    -90.00   3.50   0.50   10.00    --  -28.00  45.00 180.00  187
;
_diffrn_measurement_device       'abstract diffractometer'
_diffrn_measurement_device_type  
'dtrek-CrysAlisPro-abstract goniometer imported rigaku-d*trek images'
_diffrn_measurement_method       '\w scans'
_diffrn_orient_matrix_type       
'CrysAlisPro convention (1999,Acta A55,543-557)'
_diffrn_orient_matrix_UB_11      -0.0043812000
_diffrn_orient_matrix_UB_12      0.0539598000
_diffrn_orient_matrix_UB_13      -0.0429814000
_diffrn_orient_matrix_UB_21      -0.0522092000
_diffrn_orient_matrix_UB_22      -0.0308287000
_diffrn_orient_matrix_UB_23      -0.0332035000
_diffrn_orient_matrix_UB_31      -0.0450808000
_diffrn_orient_matrix_UB_32      0.0304155000
_diffrn_orient_matrix_UB_33      0.0426730000
_diffrn_radiation_monochromator  graphite
_diffrn_radiation_probe          x-ray
_diffrn_radiation_type           'Mo K\a'
_diffrn_radiation_wavelength     0.71073
_diffrn_source                   'fine-focus sealed X-ray tube'
_diffrn_source_type              'Enhance (Mo) X-ray Source'
_reflns_Friedel_coverage         0.708
_reflns_Friedel_fraction_full    1.000
_reflns_Friedel_fraction_max     1.000
_reflns_number_gt                234
_reflns_number_total             234
_reflns_special_details          
;
 Reflections were merged by SHELXL according to the crystal
 class for the calculation of statistics and refinement.
 
 _reflns_Friedel_fraction is defined as the number of unique
 Friedel pairs measured divided by the number that would be
 possible theoretically, ignoring centric projections and
 systematic absences.
;
_reflns_threshold_expression     'I > 2\s(I)'
_computing_cell_refinement       'CrysAlisPro 1.171.41.113a (Rigaku OD, 2021)'
_computing_data_collection       'CrysAlisPro 1.171.41.113a (Rigaku OD, 2021)'
_computing_data_reduction        'CrysAlisPro 1.171.41.113a (Rigaku OD, 2021)'
_computing_molecular_graphics    'Olex2 1.5 (Dolomanov et al., 2009)'
_computing_publication_material  'Olex2 1.5 (Dolomanov et al., 2009)'
_computing_structure_refinement  'SHELXL 2014/7 (Sheldrick, 2015)'
_computing_structure_solution    'SHELXT 2014/5 (Sheldrick, 2014)'
_refine_diff_density_max         0.274
_refine_diff_density_min         -0.906
_refine_diff_density_rms         0.166
_refine_ls_abs_structure_details 
;
 Flack x determined using 97 quotients [(I+)-(I-)]/[(I+)+(I-)]
 (Parsons, Flack and Wagner, Acta Cryst. B69 (2013) 249-259).
;
_refine_ls_abs_structure_Flack   -0.002(16)
_refine_ls_extinction_coef       0.0333(15)
_refine_ls_extinction_expression Fc^*^=kFc[1+0.001xFc^2^\l^3^/sin(2\q)]^-1/4^
_refine_ls_extinction_method     'SHELXL-2014/7 (Sheldrick 2014'
_refine_ls_goodness_of_fit_ref   1.229
_refine_ls_hydrogen_treatment    undef
_refine_ls_matrix_type           full
_refine_ls_number_parameters     18
_refine_ls_number_reflns         234
_refine_ls_number_restraints     0
_refine_ls_R_factor_all          0.0141
_refine_ls_R_factor_gt           0.0141
_refine_ls_restrained_S_all      1.229
_refine_ls_shift/su_max          0.001
_refine_ls_shift/su_mean         0.000
_refine_ls_structure_factor_coef Fsqd
_refine_ls_weighting_details     
'w=1/[\s^2^(Fo^2^)+(0.0185P)^2^+0.9761P] where P=(Fo^2^+2Fc^2^)/3'
_refine_ls_weighting_scheme      calc
_refine_ls_wR_factor_gt          0.0306
_refine_ls_wR_factor_ref         0.0306
_refine_special_details          ?
_olex2_refinement_description    
;
1. Others
 Fixed Sof: Cu2(0.16675)
;
_atom_sites_solution_hydrogens   .
_atom_sites_solution_primary     dual
_atom_sites_solution_secondary   ?
loop_
_atom_site_label
_atom_site_type_symbol
_atom_site_fract_x
_atom_site_fract_y
_atom_site_fract_z
_atom_site_U_iso_or_equiv
_atom_site_adp_type
_atom_site_occupancy
_atom_site_site_symmetry_order
_atom_site_calc_flag
_atom_site_refinement_flags_posn
_atom_site_refinement_flags_adp
_atom_site_refinement_flags_occupancy
_atom_site_disorder_assembly
_atom_site_disorder_group
Te1 Te 0.76034(3) 0.23966(3) 0.23966(3) 0.0143(2) Uani 1 6 d S T P . .
Cu1 Cu 1.0000 0.2500 0.5000 0.0242(4) Uani 1 4 d S T P . .
Cu2 Cu 0.7128(2) 0.5000 0.5000 0.0287(4) Uani 0.667 4 d S T P . .
S1 S 0.85971(11) 0.38795(11) 0.38795(11) 0.0152(4) Uani 1 2 d S T P . .
S2 S 0.5000 0.5000 0.5000 0.0214(9) Uani 1 24 d S T P . .

loop_
_atom_site_aniso_label
_atom_site_aniso_U_11
_atom_site_aniso_U_22
_atom_site_aniso_U_33
_atom_site_aniso_U_23
_atom_site_aniso_U_13
_atom_site_aniso_U_12
Te1 0.0143(2) 0.0143(2) 0.0143(2) -0.00075(10) 0.00075(10) 0.00075(10)
Cu1 0.0208(3) 0.0310(7) 0.0208(3) 0.000 0.000 0.000
Cu2 0.0253(10) 0.0304(5) 0.0304(5) -0.0095(7) 0.000 0.000
S1 0.0145(5) 0.0155(4) 0.0155(4) 0.0010(4) -0.0036(3) -0.0036(3)
S2 0.0214(9) 0.0214(9) 0.0214(9) 0.000 0.000 0.000

_geom_special_details            
;
 All esds (except the esd in the dihedral angle between two l.s. planes)
 are estimated using the full covariance matrix.  The cell esds are taken
 into account individually in the estimation of esds in distances, angles
 and torsion angles; correlations between esds in cell parameters are only
 used when they are defined by crystal symmetry.  An approximate (isotropic)
 treatment of cell esds is used for estimating esds involving l.s. planes.
;
loop_
_geom_bond_atom_site_label_1
_geom_bond_atom_site_label_2
_geom_bond_distance
_geom_bond_site_symmetry_2
_geom_bond_publ_flag
Te1 S1 2.3812(13) . ?
Te1 S1 2.3812(13) 10_656 ?
Te1 S1 2.3812(13) 7_665 ?
Cu1 S1 2.3233(8) 3_756 ?
Cu1 S1 2.3233(7) . ?
Cu1 S1 2.3233(7) 35_556 ?
Cu1 S1 2.3233(7) 36_654 ?
Cu2 S1 2.2173(18) . ?
Cu2 S1 2.2173(18) 4_566 ?
Cu2 S2 2.183(2) . ?
S1 Cu1 2.3233(7) 30_565 ?
S2 Cu2 2.183(2) 6_566 ?
S2 Cu2 2.183(2) 5 ?
S2 Cu2 2.183(2) 10_656 ?
S2 Cu2 2.183(2) 9 ?
S2 Cu2 2.183(2) 2_665 ?

loop_
_geom_angle_atom_site_label_1
_geom_angle_atom_site_label_2
_geom_angle_atom_site_label_3
_geom_angle
_geom_angle_site_symmetry_1
_geom_angle_site_symmetry_3
_geom_angle_publ_flag
S1 Te1 S1 97.98(5) . 10_656 ?
S1 Te1 S1 97.98(5) . 7_665 ?
S1 Te1 S1 97.98(5) 10_656 7_665 ?
S1 Cu1 S1 111.79(3) 36_654 . ?
S1 Cu1 S1 104.93(6) 36_654 35_556 ?
S1 Cu1 S1 111.79(3) 3_756 35_556 ?
S1 Cu1 S1 111.79(3) 35_556 . ?
S1 Cu1 S1 111.79(3) 3_756 36_654 ?
S1 Cu1 S1 104.93(6) 3_756 . ?
S1 Cu2 S1 94.33(12) . 4_566 ?
S2 Cu2 S1 132.84(6) . . ?
S2 Cu2 S1 132.83(6) . 4_566 ?
Cu1 S1 Te1 101.08(5) . . ?
Cu1 S1 Te1 101.08(5) 30_565 . ?
Cu1 S1 Cu1 102.66(5) 30_565 . ?
Cu2 S1 Te1 111.81(6) . . ?
Cu2 S1 Cu1 118.72(6) . 30_565 ?
Cu2 S1 Cu1 118.72(6) . . ?
Cu2 S2 Cu2 90.0 . 10_656 ?
Cu2 S2 Cu2 90.0 2_665 6_566 ?
Cu2 S2 Cu2 90.0 . 6_566 ?
Cu2 S2 Cu2 180.0 . 2_665 ?
Cu2 S2 Cu2 180.0 5 6_566 ?
Cu2 S2 Cu2 90.0 10_656 2_665 ?
Cu2 S2 Cu2 90.0 10_656 6_566 ?
Cu2 S2 Cu2 90.0 . 9 ?
Cu2 S2 Cu2 90.0 6_566 9 ?
Cu2 S2 Cu2 90.0 2_665 9 ?
Cu2 S2 Cu2 180.0 10_656 9 ?
Cu2 S2 Cu2 90.0 . 5 ?
Cu2 S2 Cu2 90.0 5 9 ?
Cu2 S2 Cu2 90.0 10_656 5 ?
Cu2 S2 Cu2 90.0 2_665 5 ?

_shelx_res_file                  
;
    1.res created by SHELXL-2014/7

TITL 1_a.res in I-43m
REM Old TITL 1_a.res in I-43m
REM SHELXT solution in I-43m
REM R1 0.194, Rweak 0.073, Alpha 0.045, Orientation as input
REM Flack x = 0.260 ( 0.038 ) from Parsons' quotients
REM Formula found by SHELXT: Cu6 S19 Te4
CELL 0.71073 10.2609 10.2609 10.2609 90 90 90
ZERR 2 0.0001 0.0001 0.0001 0 0 0
LATT -2
SYMM -X,-Y,+Z
SYMM -X,+Y,-Z
SYMM +X,-Y,-Z
SYMM +Z,+X,+Y
SYMM +Z,-X,-Y
SYMM -Z,-X,+Y
SYMM -Z,+X,-Y
SYMM +Y,+Z,+X
SYMM -Y,+Z,-X
SYMM +Y,-Z,-X
SYMM -Y,-Z,+X
SYMM +Y,+X,+Z
SYMM -Y,-X,+Z
SYMM +Y,-X,-Z
SYMM -Y,+X,-Z
SYMM +X,+Z,+Y
SYMM -X,+Z,-Y
SYMM -X,-Z,+Y
SYMM +X,-Z,-Y
SYMM +Z,+Y,+X
SYMM +Z,-Y,-X
SYMM -Z,+Y,-X
SYMM -Z,-Y,+X
SFAC Cu S Te
UNIT 20 26 8

L.S. 30
PLAN  8
CONF
list 4
MORE -1
fmap 2
acta
REM <olex2.extras>
REM <HklSrc "%.\\1.hkl">
REM </olex2.extras>

WGHT    0.018500    0.976100
EXTI    0.033277
FVAR       0.25547
TE1   3    0.760345    0.239655    0.239655    10.16667    0.01430    0.01430 =
         0.01430   -0.00075    0.00075    0.00075
CU1   1    1.000000    0.250000    0.500000    10.25000    0.02077    0.03095 =
         0.02077    0.00000    0.00000    0.00000
CU2   1    0.712786    0.500000    0.500000    10.16675    0.02525    0.03044 =
         0.03044   -0.00945    0.00000    0.00000
S1    2    0.859706    0.387949    0.387949    10.50000    0.01453    0.01553 =
         0.01553    0.00103   -0.00364   -0.00364
S2    2    0.500000    0.500000    0.500000    10.04167    0.02138    0.02138 =
         0.02138    0.00000    0.00000    0.00000
HKLF 4

REM  1_a.res in I-43m
REM R1 =  0.0141 for     234 Fo > 4sig(Fo)  and  0.0141 for all     234 data
REM     18 parameters refined using      0 restraints

END

WGHT      0.0185      0.9761

REM Highest difference peak  0.274,  deepest hole -0.906,  1-sigma level  0.166
Q1    1   0.6129  0.4996  0.5592  11.00000  0.05    0.27
Q2    1   0.7343  0.1574  0.1866  11.00000  0.05    0.27
Q3    1   0.8686  0.5001  0.3086  11.00000  0.05    0.27
Q4    1   0.9383  0.3013  0.6622  11.00000  0.05    0.27
Q5    1   0.8746  0.2981  0.1988  11.00000  0.05    0.25
Q6    1   0.9456  0.5038  0.3941  11.00000  0.05    0.25
Q7    1   0.7551  0.1518  0.3034  11.00000  0.05    0.25
Q8    1   0.7392  0.1955  0.1147  11.00000  0.05    0.25
;
_shelx_res_checksum              9579
_shelx_hkl_file                  
;
   1   0   1   25.61    0.75
  -1   0  -1   30.73    1.11
  -1   0   1   27.04    0.69
   1   0  -1   26.43    0.69
  -1   1   0   29.26    1.08
   1   0   1   29.29    1.06
   0  -1   1   32.68    0.87
  -1   0  -1   25.53    0.77
   1  -1   0   27.69    1.06
   1   1   0   27.58    0.67
  -1   1   0   27.15    0.62
   1  -1   0   28.13    0.63
  -1  -1   0   26.51    0.64
   0   1  -1   28.98    0.82
   0  -1  -1   29.25    1.14
   0   1   1   26.76    1.15
   0  -1   1   26.85    0.78
   0  -1   1   27.20    1.18
  -1   0   1   27.78    0.97
   0   1  -1   27.30    1.20
   1   0  -1   25.16    0.92
   1   1   0   25.90    0.98
   1  -1   0   29.35    0.92
   0   1  -1   27.28    1.28
   1   0   1   27.52    0.82
  -1  -1   0   27.31    0.95
   0  -1   1   29.91    1.23
  -1  -1   0   24.96    0.94
   1   1   0   27.53    0.98
   1   0  -1   27.03    0.94
   0  -1  -1   27.34    0.89
   1   1   0   26.04    0.95
  -1   0   1   26.99    0.94
   0   1   1   28.40    0.95
  -1  -1   0   27.55    0.95
   0   0   2  877.11    5.87
   0   0  -2  822.82    5.76
   0   0  -2  819.25    4.70
   2   0   0  782.18    6.34
  -2   0   0  773.12    6.08
   0   2   0  725.31    4.66
   0  -2   0  799.95    4.95
   0  -2   0  854.24    6.71
   0   0  -2  917.04    6.66
   0   2   0  818.30    6.59
   0   0   2  977.27    6.67
   0   0  -2  902.09    6.54
   0  -2   0  884.29    6.90
   0   0   2  960.59    6.48
   0   0   2  792.99    4.47
   2  -1   1  334.02    4.63
   1   1  -2  324.04    3.66
   2   1   1  267.84    4.41
  -2  -1  -1  297.06    4.64
   1  -1   2  358.72    4.11
  -1  -1   2  278.70    3.43
   1  -1   2  321.60    3.85
   2  -1  -1  285.92    4.05
  -1   1  -2  290.63    3.68
   2  -1   1  333.64    2.97
   1  -2   1  310.63    4.45
  -2   1   1  313.01    3.98
  -2   1  -1  294.56    4.47
  -1   1  -2  295.89    3.92
  -1   2  -1  300.15    4.71
  -2  -1   1  283.44    3.38
   1  -2   1  328.88    3.22
  -1   2   1  301.01    3.87
   1  -2  -1  288.56    3.62
   1   2  -1  345.79    3.32
  -1  -2   1  302.38    2.95
  -2  -1   1  301.62    2.43
  -1   2  -1  302.46    3.14
  -2  -1  -1  310.06    3.92
   1  -1  -2  221.71    4.07
  -1  -2  -1  295.64    3.95
   2   1  -1  345.31    2.49
  -2   1   1  307.70    3.66
  -2   1  -1  305.35    2.75
   1   2   1  287.08    4.04
   2  -1  -1  299.56    3.01
   2   1   1  254.40    3.68
  -1  -1  -2  233.65    4.48
   1   1   2  326.42    2.59
   1   2  -1  295.37    5.46
   1  -1  -2  291.02    3.03
  -1   1   2  324.02    3.15
   1   1  -2  310.47    5.32
  -1  -1   2  281.94    4.71
   1   2   1  310.89    3.70
  -1  -2   1  275.63    4.81
  -1  -2  -1  326.36    3.23
   2   1  -1  287.61    4.47
   2  -1   1  343.33    4.27
  -1   2  -1  280.08    4.49
  -2  -1   1  233.67    3.94
  -1   1  -2  284.35    4.44
   1  -2  -1  310.31    3.35
   1  -1   2  333.67    4.51
   1  -2   1  333.53    4.75
   2   1   1  274.87    3.73
  -1  -1   2  280.91    4.66
  -1  -1  -2  296.95    4.35
  -1  -2   1  302.53    3.35
   1  -1  -2  304.00    3.09
  -1  -2  -1  319.63    3.24
  -1   1   2  323.58    3.14
  -2  -1   1  256.43    4.07
   1   1   2  248.84    3.93
   1   2   1  310.02    3.67
   1   1  -2  327.98    5.42
   1   2  -1  310.42    5.52
   2   1   1  271.71    3.66
   2   1  -1  256.28    4.32
   1   2   1  269.46    4.01
   2   1  -1  287.44    3.38
  -1  -2   1  301.39    4.95
  -1  -2  -1  297.13    4.17
  -2   0  -2 1386.08    7.97
   2   0  -2 1495.72    6.88
   2   0   2 1752.68   11.35
   2   0   2 1557.40    7.82
  -2   0  -2 1536.01   11.08
  -2   2   0 1393.26   10.63
   0  -2   2 1525.67    7.95
   2   0  -2 1394.40    7.17
  -2   0   2 1592.17    6.50
   0   2   2 1772.18   12.94
  -2   2   0 1688.78    7.17
  -2  -2   0 1670.10    6.93
   0   2  -2 1711.22    8.99
   2   2   0 1802.95    7.84
   2  -2   0 1669.13    6.80
   0  -2   2 1641.58   12.39
   2   0  -2 1675.43   10.48
  -2   0   2 1755.21   10.88
   2   0   2 1802.33    9.36
   2  -2   0 1736.11   10.12
   2   2   0 1518.20   10.57
  -2  -2   0 1544.88    9.91
   0  -2   2 1658.23   12.60
  -2  -2   0 1503.67    9.83
   2   2   0 1527.07   10.57
   2   2   0 1431.52    9.48
   0   2   2 1724.96   10.81
  -2   0   2 1758.22   10.78
   2   0  -2 1610.50   10.47
  -2  -2   0 1305.52    9.31
   0  -2  -2 1695.44    9.72
  -2   2  -2 5292.07   22.42
   2  -2  -2 7427.36   22.31
  -2   2  -2 5463.58   16.43
  -2  -2   2 6119.90   16.25
   2   2  -2 6178.65   16.23
  -2   2   2 8171.69   27.52
   2   2   2 7637.61   28.41
   2   2   2 6770.93   17.38
   2  -2   2 8767.84   27.86
  -2  -2   2 7126.33   27.81
  -2  -2   2 6767.87   16.08
  -2  -2  -2 6537.28   25.66
   2   2  -2 7996.01   16.69
  -2  -2   2 6865.78   27.34
   2   2   2 7054.92   17.74
  -3   0  -1   22.79    1.53
  -3  -1   0   22.05    1.39
  -3   1   0   23.73    1.40
  -1   0  -3   22.17    1.25
  -3   0  -1   22.08    0.78
  -3   0   1   26.21    1.26
   1   0  -3   19.03    1.10
   1   0   3   25.38    1.25
   0   1  -3   20.75    1.25
   3   0  -1   23.04    1.32
   0   1  -3   25.22    0.98
   0  -1   3   25.82    0.93
  -1   0  -3   18.80    1.12
   3   1   0   23.60    0.76
   1   3   0   20.76    1.01
  -3   1   0   22.06    0.57
  -1   3   0   21.73    1.01
   3  -1   0   24.60    0.60
  -3  -1   0   22.87    0.58
   0   3   1   20.76    1.18
   0   3  -1   32.03    1.23
  -3   0   1   21.51    1.36
  -1  -3   0   23.23    1.48
   0  -3  -1   26.25    1.32
   0   1  -3   18.55    1.55
   0  -3   1   25.87    1.66
   0  -1  -3   26.02    1.02
  -1   0   3   25.38    1.36
   1   0  -3   20.08    1.31
   1   0   3   22.16    1.14
  -3  -1   0   20.63    1.30
   0   1  -3   24.07    1.68
  -1   0  -3   23.91    1.27
   0   1   3   24.79    0.96
   1   3   0   26.79    1.77
   0   3   1   23.18    1.10
   0  -1   3   23.15    1.50
  -1   3   0   21.88    1.39
   1  -3   0   24.59    1.38
  -3   0   1   21.01    1.29
   0  -3   1   23.83    1.62
   0  -1   3   25.20    1.55
  -3  -1   0   21.83    1.33
  -1   0   3   25.49    1.39
   1   0  -3   23.09    1.41
   0  -3  -1   27.00    1.33
   0   1   3   19.91    1.04
   0   1   3   25.95    0.98
  -1  -3   0   22.44    1.26
   0  -1  -3   22.99    1.12
   1   0  -3   25.28    0.69
  -1  -3   0   21.43    1.45
   1   3   0   20.49    1.61
   0  -3  -1   22.67    1.37
  -1   2  -3  529.06    6.48
  -1  -2   3  560.11    3.84
   2  -1  -3  581.07    6.00
  -3   1  -2  524.19    7.45
   3   1  -2  498.63    5.03
  -3  -1   2  535.06    4.55
  -3   2   1  509.55    6.82
  -2   1  -3  540.36    6.96
  -2   1  -3  521.89    6.18
  -3   1   2  534.69    5.72
   1  -2   3  556.54    5.90
   3  -1  -2  533.11    6.27
   3  -1   2  513.54    5.08
  -3  -1  -2  518.45    7.89
  -3  -2   1  486.99    6.05
  -3  -1   2  582.32    5.13
   2   1  -3  524.40    5.69
  -2   3  -1  555.82    8.30
  -3   2  -1  527.15    7.58
  -3  -2  -1  480.86    7.35
  -2  -1  -3  529.35    7.49
  -1   2  -3  546.99    6.23
   3   2   1  506.83    6.09
   3  -2  -1  568.43    4.45
   3  -2   1  550.54    4.39
   2   3  -1  547.26    5.07
  -1   3  -2  555.45    5.54
  -2   3  -1  555.70    5.14
   3   1  -2  547.62    4.30
   2   3   1  526.03    6.20
   3  -1  -2  487.31    5.26
   1   3  -2  549.71    5.45
  -3   1  -2  538.09    4.99
   1   2  -3  551.55    6.05
  -3  -2  -1  522.94    5.15
  -1   3   2  500.65    7.09
  -3   2  -1  590.37    4.54
  -2   3   1  511.24    5.65
  -3  -1  -2  465.21    6.57
  -3  -2   1  581.48    4.11
   3   2  -1  574.89    4.24
  -3   2   1  516.74    5.11
   1   3   2  553.15    7.83
   2  -1  -3  509.11    5.78
   2  -3  -1  556.93    6.15
   1  -2   3  533.31    7.47
  -1  -3   2  541.65    8.23
  -1  -3  -2  548.74    4.07
  -2  -3  -1  537.67    5.77
   1   3   2  374.85    4.23
  -3  -1   2  528.06    7.43
  -2   1   3  541.02    5.79
   2   3   1  546.67    6.93
   2  -3   1  544.61    7.17
  -1  -2   3  551.63    8.06
  -2  -3   1  511.24    7.47
  -3  -2   1  521.75    7.19
  -2  -1   3  530.44    7.44
   2   1   3  590.65    5.23
   1  -3   2  510.08    7.62
  -3  -2  -1  516.09    6.32
   1  -2  -3  561.42    4.16
   3  -2   1  546.98    6.71
   2  -1   3  539.12    6.75
   1  -3  -2  589.77    5.07
   3  -1   2  544.74    6.45
  -1  -2  -3  517.06    6.67
   2   3   1  537.46    6.87
  -2   1   3  536.85    5.78
  -1  -3  -2  516.34    6.71
   3   2  -1  465.47    5.68
  -1  -3  -2  534.91    4.04
   1  -2  -3  600.76    5.91
  -2  -3  -1  513.08    5.68
  -1  -3   2  534.13    8.27
  -2  -1   3  535.74    7.47
  -3  -2  -1  523.67    6.24
  -2  -3   1  486.58    5.69
  -2  -3  -1  495.02    7.00
   2  -1  -3  505.89    5.80
  -1  -2   3  537.01    8.09
   1  -2  -3  558.83    4.18
  -2  -3   1  519.42    7.61
  -3  -2   1  513.86    7.18
  -3  -1   2  539.11    7.38
   1   3   2  572.19    5.13
  -3   0  -3  816.58    9.99
   3   0  -3  848.63    6.26
   3   0  -3  732.85    6.56
  -3   0  -3  744.51    7.37
  -3   0   3  819.67    5.49
   0  -3   3  777.53    6.78
  -3   3   0  758.66    9.93
   0   3  -3  856.80    8.05
   0   3   3  810.19   10.82
   3   3   0  847.16    6.86
  -3   3   0  837.86    6.42
   3  -3   0  846.23    8.84
  -3   0   3  876.10    9.38
   3   0   3  865.21    8.07
  -3  -3   0  771.92    8.68
   0  -3   3  818.63   10.84
  -3  -3   0  760.81    8.63
  -3   0   3  861.26    9.29
   0  -3   3  800.67   10.89
  -3  -3   0  674.79    8.41
   0  -3  -3  814.16    8.25
  -3  -2  -3  154.56    4.81
  -3   2  -3  147.47    4.40
  -2   3  -3  152.40    4.56
  -3  -2   3  169.86    2.56
  -3   3  -2  157.30    4.79
  -3   3  -2  154.91    3.01
   3   3  -2  160.99    2.94
   2   3  -3  158.49    3.31
   3   3   2  152.39    4.36
  -2   3   3  152.50    4.88
   2   3   3  158.48    5.00
  -3   3   2  152.26    4.00
  -2   3  -3  158.89    3.52
   3   2  -3  164.88    3.16
  -3   2  -3  156.35    3.36
  -3  -3   2  153.03    4.66
  -2  -3   3  148.12    4.78
  -3  -3  -2  150.34    3.31
   2  -3   3  154.31    4.44
  -3  -2   3  146.49    4.54
   3  -2   3  158.89    4.15
   3  -3   2  154.31    4.20
   2  -3  -3  149.35    2.88
   3   2   3  148.48    3.25
   2   3   3  158.01    2.74
  -2  -3   3  141.08    4.68
   2  -3  -3  151.32    2.86
  -2  -3  -3  146.97    4.23
  -3  -3  -2  149.62    3.24
  -2  -3   3  149.30    2.56
  -3  -2   3  153.68    4.65
   3   2  -3  151.66    2.29
  -3  -3   2  150.88    3.27
   2   3   3  158.59    2.73
  -3  -3   2  156.31    4.67
  -3  -3  -2  157.44    4.69
   3   2   3  150.36    3.21
   0   0  -4 3778.01   14.51
  -4   0   0 3826.35   19.23
   0   0  -4 3579.06   17.49
   0   4   0 3888.83   15.94
   0  -4   0 4502.85   22.74
   0   0  -4 4303.60   20.99
   0   0   4 5557.87   21.13
   0  -4   0 4435.62   22.92
   0   0   4 5442.70   21.00
   0   0   4 5439.32   15.35
  -4  -1  -1  650.23    9.10
   1  -1   4  812.05    7.40
  -4   1  -1  730.89    9.29
  -4  -1   1  756.69    8.17
  -1  -1  -4  702.59    7.46
  -4   1   1  710.17    8.11
   1  -1  -4  763.62    7.47
  -4  -1   1  767.13    3.73
  -1  -1  -4  705.66    8.09
  -1   1  -4  773.41    7.58
   4  -1   1  701.56    4.85
   1   1  -4  718.94    8.08
  -1   1  -4  785.38    8.70
   4   1  -1  805.52    3.48
  -4  -1  -1  764.46    5.68
  -1   4   1  740.60    7.61
  -1   4  -1  785.51    7.10
  -4   1  -1  834.36    4.43
   4  -1  -1  851.87    3.61
   1   4   1  781.82    8.00
   1   4  -1  762.20    7.00
   1  -1   4  731.27    8.39
   1   1   4  807.87    6.36
   1  -1  -4  806.97    7.99
  -1  -1  -4  775.99    6.53
   1   1   4  794.63    6.38
  -1  -4   1  714.35    9.79
   1  -4  -1  830.51    8.56
   1  -4   1  711.95    9.30
  -1  -1   4  778.22    9.34
   1  -1   4  742.41    8.55
   1   4   1  722.86    8.33
  -1  -4  -1  732.18    7.96
  -1   1   4  816.72    7.15
  -4  -1   1  730.82    9.09
  -1  -4  -1  736.45    7.96
  -1  -4   1  761.66    8.05
   1  -1  -4  764.31    5.86
  -1  -1   4  795.73    9.35
  -1   1   4  816.58    7.18
  -1  -4   1  706.46    9.84
   1   4   1  707.04    8.38
  -4  -1   1  731.62    8.89
   1  -1  -4  792.17    8.00
  -1  -4  -1  716.39    8.30
   0   2  -4 1179.42    8.83
  -4  -2   0  999.23   11.00
   0  -2   4 1388.04    7.79
  -4   0   2 1182.11    8.96
  -4   0  -2 1082.93   12.10
   2   0  -4 1275.17    5.87
   4   0  -2 1068.07    5.80
  -4   0  -2 1044.60    7.50
  -4   2   0 1096.38   11.59
   2   0  -4 1037.04    9.20
  -2   0  -4 1107.27   10.07
  -2   0  -4 1186.48   11.41
  -4  -2   0 1290.53    5.99
   0   4   2 1197.21   11.50
   2   4   0 1179.51    9.00
  -4   2   0 1227.44    6.35
   0   4  -2 1204.35    9.23
   0   2  -4 1180.05   10.57
   4   2   0 1208.51    7.46
  -2   4   0 1173.29    8.82
   4  -2   0 1182.21    5.68
   0   2   4 1369.65    5.34
   0  -2   4 1193.74   12.81
   2   0   4 1268.60   10.13
  -2  -4   0 1083.93   10.95
   0  -4  -2 1293.74    9.79
  -4  -2   0 1126.20   10.90
   0  -2  -4 1310.88    5.84
   0   4   2 1194.30    7.52
   0  -4   2 1171.41   13.36
   2  -4   0 1179.96   11.26
  -4   0   2 1100.31   11.09
  -2   0   4 1222.04   11.08
  -4   0   2 1149.41   11.32
   0  -4  -2 1255.01   11.16
  -2  -4   0 1086.70   10.25
  -2  -4   0 1087.65   11.06
   2   0  -4 1231.65    4.72
  -4  -2   0 1129.19   10.93
   0  -2   4 1174.39   12.48
   0  -2  -4 1187.61    9.59
   0   2   4 1408.39    5.40
  -2   0   4 1228.58   11.21
   0  -4  -2 1228.54    9.39
   0  -4   2 1172.63   13.54
  -2  -2  -4 1164.78   12.35
  -2   2  -4 1163.52   11.58
  -4  -2  -2 1029.24   12.77
  -4   2   2 1110.42   10.62
  -4  -2   2 1204.59    9.48
  -4  -2   2 1102.29    6.63
  -4   2  -2 1126.05   12.86
   2   2  -4 1146.05   10.08
   4  -2  -2 1271.53    8.16
  -2   2  -4 1217.38   10.97
   2   4  -2 1189.03    8.99
  -4   2   2 1271.36   11.21
  -4   2  -2 1258.54    7.76
  -2   4   2 1144.09   11.16
   4   2  -2 1316.08    7.10
   2   4   2 1249.63   12.60
  -2   4  -2 1243.94    9.48
  -2  -4  -2 1241.21    8.65
   2   4   2 1198.90   10.63
  -2  -2   4 1113.99   12.78
  -2  -4   2 1135.62   13.47
   2  -2   4 1136.20   11.68
   2   2   4 1410.52    7.82
   2  -4   2 1153.13   12.41
   2  -2  -4 1187.15    8.71
   4  -2   2 1252.71   11.77
  -4  -2   2  956.28   11.50
   2  -4  -2 1288.52   10.05
  -2  -2   4 1100.96   12.80
   2  -2  -4 1293.30    9.03
   2  -2  -4 1185.76    8.64
  -2  -4   2 1092.90    9.06
   2   4   2 1198.68   10.75
  -2  -4  -2 1110.88   11.72
  -2  -4  -2 1242.09    8.67
  -4  -2   2 1029.97   11.81
  -2  -4   2 1110.11   13.17
  -3   1  -4  569.24    8.65
  -3   4  -1  607.48   10.52
   4  -1  -3  597.59    5.67
  -3  -1  -4  551.50    7.17
  -3  -1  -4  538.21    9.00
   4   1  -3  508.26    5.59
  -1   3  -4  612.27    8.68
  -4  -1   3  655.99    5.69
  -4  -3  -1  507.43    8.82
   3  -1  -4  628.58    6.61
  -4  -1  -3  561.23    9.69
  -4   3  -1  566.58    9.52
  -3   1  -4  571.62    7.64
  -4   3   1  559.75    8.83
  -4   1   3  572.82    6.42
  -4   1  -3  585.26    9.31
  -4   1  -3  594.74    6.61
  -4  -3   1  556.66    7.80
  -1  -3   4  608.06    5.00
   3   1  -4  553.17    6.76
   3  -1  -4  597.24    6.74
  -4  -1  -3  555.67    6.37
  -4   3   1  559.12    6.17
   4   1  -3  583.87    5.56
   4   3   1  566.30    7.26
   4   3  -1  589.52    5.43
  -1   4   3  567.47    9.58
   1   4   3  616.50   10.16
  -1   3  -4  604.16    7.65
  -3   4   1  537.40    6.62
   1   3  -4  591.34    7.54
   1   4  -3  561.14    6.76
  -4   3  -1  617.39    5.52
   3   4   1  563.16    7.44
  -3   4  -1  618.74    6.45
  -1   4  -3  582.57    7.04
   3   4  -1  569.43    6.08
   1  -4   3  556.84    9.38
   4  -1   3  576.02    7.80
   1  -4   3  576.66    9.62
   3   1   4  623.95    6.69
   4  -3   1  563.09    8.17
  -4  -3  -1  547.21    7.61
  -4  -3   1  579.65    8.90
   3  -4   1  573.00    8.51
  -3  -4   1  562.01    8.86
   1  -3   4  556.43    9.21
   1  -3   4  548.34    9.00
  -1  -4   3  603.81   10.15
  -1  -3   4  597.32    9.59
  -1  -4  -3  572.25    3.78
  -4  -1   3  579.78    8.79
  -3   1   4  577.12    7.52
   1  -3  -4  619.84    4.20
  -3  -1   4  596.95    9.08
   3  -4  -1  597.17    7.81
   3  -1   4  579.27    7.87
   1  -4  -3  630.66    5.72
  -3  -4  -1  546.01    7.20
  -1  -4  -3  559.58    8.06
  -1  -3   4  597.73    9.73
  -4  -3  -1  544.58    7.53
  -3   1   4  565.94    7.44
  -1  -3  -4  549.23    7.94
  -3  -4  -1  512.63    8.22
  -3  -4  -1  546.01    7.22
   1  -4  -3  612.74    7.93
  -1  -4  -3  568.80    3.78
  -4  -1   3  592.61    8.96
  -3  -1   4  590.35    9.03
  -1  -4   3  623.78   10.32
  -3  -4   1  522.92    7.37
   1  -3  -4  593.16    7.03
  -4  -3   1  578.97    8.81
   1  -3  -4  619.68    4.25
  -3  -4   1  572.38    8.88
  -3   4  -3  709.93   11.75
  -3  -3   4  846.92    5.69
  -3   3  -4  714.92   10.96
  -3  -3  -4  633.32   10.49
  -4  -3  -3  626.87   11.00
  -4  -3   3  785.25    7.37
  -4   3  -3  697.91   11.29
   3   3  -4  673.76    7.85
   4   3  -3  668.60    6.51
  -4   3  -3  747.28    7.49
   3   4  -3  651.45    7.28
  -3   4  -3  716.25    7.82
  -4   3   3  665.02   10.14
  -3   3  -4  763.57    8.85
  -3   4   3  621.79   10.01
   3   4   3  715.30   11.17
   4  -3   3  646.92    9.38
  -4  -3   3  714.86   11.22
  -3  -4   3  733.94   11.65
  -3  -3   4  686.51   11.09
   3   3   4  728.64    6.68
   3  -3   4  651.21    9.76
   3  -4   3  618.07    9.68
   3  -4  -3  730.94    7.56
   3   3   4  728.75    6.71
  -3  -4  -3  661.24   10.57
  -3  -4   3  759.92    7.38
  -4  -3   3  717.69   11.24
  -3  -3   4  696.55   11.13
  -3  -4   3  708.21   11.40
  -4   4   0 7775.17   38.14
  -4   0  -4 6822.46   34.02
   4   0  -4 6954.31   23.80
  -4   0  -4 6725.98   26.85
   4   0  -4 7400.13   21.27
  -4   4   0 9054.73   25.20
   0   4  -4 7272.76   27.40
   0   4   4 9999.00   46.29
   4   4   0 9114.91   27.31
  -4   0   4 9393.76   35.77
   0  -4   4 8686.98   41.22
  -4  -4   0 8257.93   33.34
   4   0   4 9812.86   31.34
   4  -4   0 8888.19   33.71
   0  -4   4 8451.33   39.90
  -4   0   4 9402.50   36.03
  -4  -4   0 7815.55   33.58
   0  -4  -4 8309.04   30.52
  -4  -4   0 8302.54   33.10
  -2   4  -4  971.62   13.52
  -4   4  -2  931.58   13.69
  -4   2  -4  952.73   12.84
  -4  -2  -4  952.00   13.87
  -4  -2   4 1128.15    6.35
  -4   4  -2 1019.70    8.70
   4   2  -4  987.34    8.77
   2   4   4 1046.60   15.15
   4   4   2  981.87   12.24
   2   4  -4  975.32    9.77
  -4   4   2  940.58   10.55
   4   4  -2 1038.11    8.54
  -4   2  -4 1002.33   10.01
  -2   4   4 1009.59   14.51
  -2   4  -4 1013.88   10.33
  -4  -4   2  962.48   12.92
   4  -4  -2  955.12    9.88
   2  -4  -4 1019.99    7.49
   4  -4   2  940.92   11.60
   2  -4   4  956.89   12.72
   2  -4  -4 1015.93    7.20
  -4  -4  -2  955.33    9.93
   2   4   4 1075.69    6.65
  -2  -4   4  961.62   13.51
   4  -2   4  965.50   11.20
   2  -4   4  943.32   12.81
  -4  -2   4  955.63   13.03
  -2  -4   4  965.49   13.50
  -4  -4   2  932.50   12.84
  -4  -4   2  943.15    9.78
  -4  -2   4  986.05   13.20
  -4  -4  -2  949.55    9.77
   4   2  -4  930.87    5.70
  -4  -4  -2  908.31   13.10
   2  -4  -4 1018.54    7.26
   2  -4  -4  997.76   10.29
  -2  -4  -4  942.56   11.92
  -2  -4   4 1027.91    7.44
  -4   4  -4 3290.76   27.48
  -4  -4   4 4048.95   16.36
  -4   4   4 4111.12   29.65
   4   4  -4 3663.29   18.66
  -4   4  -4 3522.51   19.26
  -4  -4   4 3356.20   26.88
   4  -4   4 3685.81   25.51
  -4  -4   4 3489.63   27.22
  -1   0  -5  220.48    4.58
   0   1  -5  230.85    3.71
  -1   0  -5  193.03    4.70
   0  -1  -5  215.17    4.77
   0  -1   5  239.08    3.28
  -5  -1   0  219.69    5.39
   0   1  -5  218.75    5.08
   0  -1  -5  200.10    4.05
   1   0  -5  223.37    3.15
  -5   1   0  222.77    5.41
  -5   0   1  222.76    4.86
   1   0  -5  194.60    4.56
  -5   0  -1  212.27    5.53
  -5   0  -1  198.35    2.90
  -1   5   0  207.81    4.20
  -5   0  -1  225.25    2.13
   1   5   0  206.13    4.19
   0   5  -1  211.83    4.10
   0   5   1  204.18    4.49
   1  -5   0  224.20    5.49
   1   0   5  215.02    4.48
   0  -1  -5  229.03    4.47
   0   1   5  223.69    3.97
   1  -5   0  218.18    5.35
   0  -5   1  224.99    6.14
  -1  -5   0  213.88    5.53
  -1   0   5  209.36    4.72
   0  -5  -1  227.24    5.45
   0  -1   5  210.41    5.03
   1   0   5  209.18    4.47
  -1   0   5  229.69    2.82
   0  -1   5  216.48    5.12
   0  -5  -1  221.09    5.28
  -1  -5   0  217.74    4.93
   0  -5  -1  223.56    5.19
   0  -5   1  226.30    6.20
   0   1   5  228.55    4.00
  -1   0   5  208.23    4.68
  -1  -5   0  216.91    5.59
  -5  -1  -2 1012.18    7.57
  -2  -1  -5 1030.96   10.72
  -2   1  -5 1072.09   11.04
   5  -2   1 1007.61    6.50
   2   1  -5  982.96   10.51
  -1   2  -5 1139.60   10.68
  -5   1  -2  989.62   12.98
   5  -1  -2 1077.99    5.84
  -2   1  -5 1065.09   11.50
  -1   2  -5 1062.96   11.34
  -5  -1   2 1040.86    5.82
  -5   1   2 1017.05   10.24
  -5  -1  -2  928.36   12.82
  -5  -2   1 1015.65   11.00
   5  -1   2  956.43    6.97
  -5   2  -1 1031.52   12.85
  -2  -1  -5  971.56   11.72
  -5  -1   2 1091.87    9.80
  -5  -2  -1  852.77   11.80
   2  -1  -5 1052.91   10.48
  -5   2   1  953.00   11.17
  -5   2  -1 1222.47    6.58
  -1   5  -2 1073.13    9.56
   5   2  -1 1116.28    6.22
  -5  -2  -1 1032.87    6.58
  -5   2   1 1096.24    8.19
  -1   5   2  991.04   11.04
   1   5  -2 1016.94    9.24
  -2   5  -1 1047.38    9.18
   2   5   1 1041.68   10.58
  -5   1  -2 1074.59    6.70
  -5  -2   1 1098.14    5.43
   5   1  -2 1189.59    5.32
  -2   5   1 1013.52   10.03
   5  -2  -1 1177.24    5.73
   5  -1  -2 1145.43    6.11
   1   5   2 1075.81   11.87
   2   5  -1 1035.93    9.21
   1   2  -5 1025.28   10.85
  -5  -1  -2  956.52    9.26
   2  -5  -1 1065.94   11.10
   2  -1   5 1052.23   11.24
  -1  -5   2 1071.14   13.84
   1   5   2  922.21    8.61
   1  -5  -2 1090.93   10.37
   1  -2  -5 1267.11   10.22
  -2  -5  -1 1013.56   10.42
   1  -5  -2 1096.53   10.27
   1  -2   5 1008.59   12.15
  -1   2   5 1123.13    7.43
  -5  -1   2 1037.20   12.46
   1  -5   2  999.60   13.05
   2   1   5 1037.82    8.68
  -1  -5  -2 1095.30    9.44
  -1  -2   5 1120.95   12.69
  -5  -2   1 1015.37   11.97
   2  -5   1  987.12   12.28
   1  -5   2  981.20   12.78
  -2  -5   1  996.63   12.84
  -2   1   5 1151.10   10.64
   1   2   5 1113.13    6.86
  -2  -1   5 1022.95   11.90
  -1  -2   5 1090.59   12.51
  -5  -1   2 1054.45   12.34
  -5  -2   1 1016.89   11.94
  -2  -5  -1  976.27   11.24
  -1  -5  -2 1055.99    9.33
   1   2   5 1129.61    6.90
  -1  -5  -2  988.97   11.27
  -2  -5  -1 1018.64   10.46
  -2  -1   5 1016.34   11.85
   1  -2  -5 1043.60    8.68
  -1  -5   2 1044.07   13.78
   2  -1  -5 1115.68    7.02
  -1  -5   2 1059.37   10.34
   1  -2  -5 1219.63    9.87
  -1  -2  -5  991.66   10.70
  -2   1   5 1159.09   10.57
   1  -2   5 1029.32   12.38
  -2  -5   1  975.49   10.23
  -1   2   5 1129.99    7.50
  -2  -5   1 1008.08   12.83
  -5   3   0  152.75    5.09
  -5  -3   0  140.49    4.66
  -5   0   3  151.07    3.40
  -5   0  -3  150.42    5.35
  -5   0  -3  145.73    3.47
   3   0  -5  158.94    2.12
   3   0  -5  135.87    3.85
  -3   0  -5  137.70    4.18
   5   0  -3  149.26    2.72
  -3   0  -5  149.06    4.83
   0   5   3  147.99    5.13
  -3   5   0  141.41    3.52
   3   5   0  137.24    3.65
   0   3  -5  145.24    4.26
  -5   3   0  146.92    2.82
   5   3   0  139.53    3.15
   0   5  -3  148.94    3.86
   0  -5  -3  160.48    3.14
   0   5   3  117.15    2.22
   3  -5   0  143.40    4.43
  -3   0   5  151.92    4.61
   3   0   5  162.48    4.16
  -5  -3   0  141.51    4.43
   0  -3   5  165.94    5.53
   0  -5   3  159.74    5.75
  -5   0   3  140.81    4.60
  -3  -5   0  141.59    4.43
  -5  -3   0  139.91    4.40
  -3  -5   0  139.78    4.42
  -3  -5   0  142.77    4.37
   0  -3   5  148.07    5.18
   0  -3  -5  139.58    3.87
   0  -5   3  151.64    5.52
  -5   0   3  144.89    4.67
   3   0  -5  145.09    1.71
  -3   0   5  150.11    4.60
   0  -5  -3  148.61    4.34
   0  -5  -3  158.00    3.15
  -5  -2  -3  202.08    6.52
  -5   2  -3  229.97    6.65
  -2   3  -5  237.83    6.00
  -3  -2  -5  189.58    4.64
  -5  -2   3  259.63    4.44
  -5  -3   2  242.47    5.13
  -3   2  -5  237.44    6.10
  -5   3  -2  236.61    6.84
  -5   2   3  207.19    4.85
  -5  -3  -2  199.12    6.37
  -3  -2  -5  204.73    6.10
  -5   3   2  205.33    5.51
   2   3  -5  206.69    4.91
  -2   3  -5  237.60    5.49
  -5   3  -2  243.72    3.82
   3   5   2  225.60    5.92
  -3   2  -5  233.83    5.44
   5   3   2  214.28    5.28
   5   3  -2  214.66    3.38
   3   2  -5  204.55    4.77
  -2   5   3  196.02    5.80
   5   2  -3  220.53    3.29
  -5   2  -3  241.07    4.10
   2   5   3  223.05    6.44
  -5   3   2  202.76    4.82
   3   5  -2  206.44    4.35
   2   5  -3  209.34    4.55
  -2   5  -3  231.86    4.83
  -3   5  -2  223.91    4.44
  -3   5   2  185.49    4.85
   5  -2   3  204.92    5.29
  -3   2   5  211.90    4.56
  -3  -2   5  217.05    6.15
   3  -5  -2  228.81    5.04
  -5  -3   2  217.86    6.10
   2  -5  -3  245.64    4.74
   2  -5   3  216.06    6.30
   3   2   5  242.06    4.06
  -2  -3   5  225.71    6.38
   3  -5   2  208.91    5.86
  -3  -5  -2  203.85    4.38
   2   3   5  240.92    2.73
  -5  -2   3  228.18    6.30
  -2  -5  -3  196.46    3.22
   5  -3   2  189.88    5.21
   2   3   5  223.82    2.66
   2  -3  -5  213.83    3.63
   2   5   3  227.74    4.29
   3  -2   5  219.05    5.60
   2  -3   5  219.48    6.02
   2  -3   5  212.73    6.04
  -2  -5   3  234.44    6.87
  -3  -5   2  230.98    6.52
  -2  -5   3  227.96    6.73
  -2  -5  -3  207.47    5.71
   2  -3  -5  211.43    3.67
  -2  -3   5  256.15    2.32
  -3   2   5  206.15    4.42
  -3  -5   2  223.67    4.91
   2  -3  -5  223.92    4.33
  -3  -5   2  226.48    6.67
  -2  -5  -3  203.24    3.29
  -3  -5  -2  202.93    4.32
   2   3   5   41.52    1.15
  -5  -3   2  218.87    6.13
  -2  -5   3  233.08    4.46
  -5  -2   3  233.88    6.35
  -3  -5  -2  202.92    5.83
  -2  -3  -5  201.12    5.62
   2   5   3  216.61    4.26
  -3  -2   5  217.66    6.14
  -2  -3   5  231.84    6.42
   4  -1  -5   99.59    3.15
  -5   1  -4  104.02    4.55
   4  -1  -5  113.73    3.06
  -5   4  -1  107.71    4.82
  -5  -1  -4   91.89    3.11
   5  -1  -4   99.62    2.75
  -5  -1   4  106.00    2.40
   4   1  -5   95.22    3.16
   5   1  -4   91.08    2.58
  -4   1  -5  104.43    3.75
  -5  -4  -1   91.23    4.29
  -4  -1  -5   95.79    4.43
  -5  -4   1  110.11    4.01
  -5   1  -4  102.98    3.25
  -4   1  -5  105.23    4.36
  -4  -1  -5   93.90    3.40
  -5  -1  -4  106.79    4.86
  -5   4   1  103.53    4.50
   4   5   1   96.29    3.51
   1   5  -4   99.83    3.36
   4   5  -1   93.36    2.91
  -1   5  -4  108.29    3.54
   5   4   1   95.66    3.42
  -5   4   1   91.12    2.92
   5   4  -1   99.87    2.75
  -5   4  -1  107.21    2.72
  -1   5   4   92.47    4.46
   5   1  -4  102.08    2.72
   1   4  -5  104.13    3.71
   1   5   4   99.14    4.71
  -4   5  -1  101.89    2.97
  -4   5   1   90.75    3.11
  -1   4  -5  108.20    3.83
  -4   1   5  102.33    3.83
  -5  -4   1  109.26    4.39
   4  -1   5  111.55    3.83
  -1  -4   5  106.66    4.60
   1  -5  -4  114.95    2.53
   1  -5  -4  110.67    2.45
  -4  -1   5  107.14    4.42
   5  -4   1  100.34    3.94
  -5  -4  -1   99.44    3.71
  -4  -5  -1   98.76    3.64
   1  -4   5  104.51    4.62
  -4  -5   1  101.35    4.19
   1  -5   4   99.52    4.55
   5  -1   4  105.00    3.76
  -1  -5   4  113.80    4.98
   5  -4  -1   96.62    3.48
   4  -5  -1  104.64    3.79
   4  -5   1   97.77    3.97
   5   1   4  103.71    3.28
  -5  -1   4  104.19    4.29
   4   1   5  109.74    3.29
  -5  -1   4  102.71    4.29
  -4  -5   1  100.35    3.84
  -4  -5   1  101.88    4.21
  -5  -4  -1   96.87    3.64
  -1  -5  -4  102.44    3.89
  -4  -1   5  115.66    4.58
  -4   1   5  101.74    3.77
  -1  -4  -5   94.68    3.74
  -4  -5  -1  102.53    3.65
   1  -5   4   98.23    4.55
   1  -4   5   98.13    4.51
   1  -4  -5  100.34    3.36
   1  -5  -4  103.33    3.59
  -4  -5  -1  100.37    4.27
  -1  -4   5  113.14    4.76
  -5  -4   1  103.96    4.27
  -1  -5   4  115.65    4.98
  -3   5  -4  373.44   10.00
  -4  -3   5  403.79    3.09
  -4   3  -5  362.82    8.72
  -5  -3  -4  405.37    9.93
  -5  -4  -3  396.77    9.77
  -5  -4   3  373.44    6.09
  -5  -3   4  387.74    4.99
  -3  -4   5  326.44    3.71
  -3   4  -5  373.89    9.09
   3   4  -5  383.68    6.79
   4   3  -5  410.56    6.84
   4   5  -3  383.90    6.03
  -4   3  -5  343.58    6.65
  -5   4  -3  359.54    5.63
  -3   5   4  367.17    8.78
  -5   3  -4  366.33    6.08
  -3   4  -5  365.58    7.08
   5   4   3  347.69    8.15
   5   3  -4  389.72    5.57
  -4   5   3  362.00    8.01
  -4   5  -3  346.73    5.99
   3   5  -4  397.33    6.71
   4   5   3  347.85    8.38
   5   4  -3  399.30    5.59
  -3   5  -4  350.56    6.40
  -5   4   3  407.21    8.49
   3   5   4  383.55    9.72
   3  -4   5  400.57    8.84
   3   5   4  349.09    5.64
  -5  -3   4  351.00    8.74
  -5  -4   3  348.23    8.65
   3   4   5  361.54    3.86
   4  -5  -3  339.51    6.28
   4   3   5  358.35    5.03
   4  -3   5  377.26    8.01
   3  -5  -4  349.60    5.69
  -3  -5   4  342.13    8.67
   5  -4   3  383.93    8.04
  -3  -4   5  354.83    8.62
  -4  -3   5  338.24    8.45
   5  -3   4  383.58    7.86
  -4  -5   3  351.59    8.74
   3  -5   4  400.01    9.00
   4  -5   3  396.97    8.55
  -3  -4   5  374.50    3.90
  -4  -5   3  337.75    8.59
  -4  -3   5  335.98    8.51
  -5  -3   4  354.58    8.86
  -3  -5   4  374.25    5.37
  -4  -5  -3  394.16    9.26
  -3  -4   5  338.64    8.62
  -4  -5   3  385.70    6.26
   3   5   4  345.41    5.69
   3   4   5  322.85    4.40
  -3  -5   4  343.66    8.81
  -5  -4   3  348.13    8.69
  -5  -5   0  572.63   10.28
   5   0  -5  576.34    6.49
   5   0  -5  591.07    7.86
  -5   0  -5  605.22    9.22
   0   5   5  670.62   13.59
  -5   5   0  604.10    7.64
   5   5   0  595.40    8.29
   0   5  -5  618.83    9.18
   5   0   5  598.76    8.71
  -5  -5   0  543.56    9.34
   5  -5   0  599.64    9.77
  -5   0   5  613.26   10.55
   0  -5   5  584.60   11.50
   0  -5  -5  594.48    9.17
   0  -5   5  595.40   11.65
  -5  -5   0  562.38    9.47
  -5   0   5  618.24   10.57
  -5   5  -2  309.60    9.22
  -5  -2   5  302.26    3.05
  -5  -5   2  311.84    6.55
  -5  -2  -5  334.61    9.10
   5  -2  -5  315.68    5.59
  -5  -2  -5  318.71    6.39
  -5  -5  -2  319.48    8.62
  -5   2  -5  297.82    6.21
  -2   5   5  348.50    9.73
  -5   5   2  313.77    6.78
   5   5  -2  317.95    5.44
  -5   5  -2  304.22    5.38
   5   2  -5  332.69    5.75
   2   5   5  331.42    9.63
   5   5   2  297.44    7.46
  -2   5  -5  297.26    6.49
   2  -5   5  328.60    8.54
  -5  -5   2  310.63    8.11
   2  -5  -5  280.92    3.61
  -2  -5   5  311.68    8.43
   2  -5   5  323.42    8.59
  -5  -2   5  310.24    8.38
   5   2   5  298.59    5.43
   5  -5   2  311.53    7.39
  -5  -5  -2  311.52    6.48
   5  -5  -2  288.61    6.40
   2  -5  -5  300.77    4.29
   5  -2   5  310.41    7.10
   2  -5  -5  288.56    5.99
  -2  -5   5  307.06    8.35
  -5  -5   2  310.41    8.16
  -5  -2   5  317.21    8.35
   5   2  -5  301.18    3.23
  -2  -5   5  332.59    4.66
   2  -5  -5  287.60    3.66
  -5  -5  -2  318.33    6.46
  -4  -5   5  365.73    4.90
  -5  -5  -4  371.80   10.20
  -5  -4  -5  379.98   10.38
  -5   4  -5  339.53    9.55
  -5  -4   5  366.92    4.55
  -4  -5  -5  371.90    9.75
  -5   5  -4  359.42   10.42
  -5  -5   4  367.22    5.86
  -4   5  -5  362.81   10.23
   5   5  -4  373.39    6.40
  -5   4  -5  338.10    6.65
  -5   5   4  368.43    9.32
  -4   5  -5  332.72    6.83
   5   4  -5  370.45    6.50
  -5   5  -4  313.58    6.14
  -5  -5   4  339.87    9.27
  -5  -4   5  338.39    9.20
   4  -5   5  361.27    9.06
   5  -5  -4  310.63    6.11
   5  -5   4  352.49    8.68
   5  -4   5  367.34    8.61
  -4  -5   5  316.39    8.93
   4  -5  -5  318.69    5.54
  -5  -5   4  340.63    9.37
  -4  -5   5  322.57    9.00
  -5  -4   5  328.68    9.16
  -6   0   0  535.94    9.06
   0   0  -6  526.19    8.53
   0   0  -6  576.24    6.80
   0  -6   0  553.61   10.12
   0   0   6  550.28    7.65
   0  -6   0  544.54    9.85
   0   0   6  557.94    7.72
   1  -1  -6 1712.56   11.33
  -6  -1   1 1639.67   14.66
   1   1  -6 1878.18    8.42
  -1   1  -6 1697.18   15.88
   1  -1  -6 1716.68   14.83
  -6   1   1 1637.30   15.31
  -1  -1  -6 1560.88   13.78
  -6  -1  -1 1438.46   16.04
  -6   1  -1 1569.67   16.64
  -1   1  -6 1739.56   13.14
   1   1  -6 1660.06   15.28
  -1  -1  -6 1714.73   15.11
  -6  -1  -1 1499.72    6.96
   1   6   1 1791.12   14.81
  -1   6  -1 1724.63   13.27
  -6   1  -1 2013.00    6.49
   1   6  -1 1740.90   13.26
  -1   6   1 1723.90   14.42
  -6  -1  -1 1874.67    6.81
  -1  -1   6 1777.52   15.56
   1  -6  -1 1599.29   15.33
   1  -6   1 1522.24   16.54
  -1  -6  -1 1626.86   15.26
   1  -1   6 1711.95   15.38
   1  -6  -1 1627.42   15.66
  -1  -6   1 1550.09   17.06
   1   1   6 1608.11   11.41
   1  -6   1 1571.91   17.00
  -1   1   6 1674.53   12.74
  -1  -6  -1 1644.86   15.33
  -1   1   6 1727.77   12.84
   1   1   6 1701.62   12.01
   1  -1   6 1741.19   15.69
  -1  -6   1 1649.19   14.65
  -1  -6  -1 1689.67   15.44
  -1  -6   1 1544.57   17.28
  -1  -1   6 1814.29   15.59
  -6  -2   0 1448.51   15.56
  -6   2   0 1540.04   16.43
   0  -2   6 1842.21    9.62
  -6   0   2 1628.72   13.76
   2   0  -6 1521.02   14.42
   0   2  -6 1758.94   11.94
  -2   0  -6 1591.88   14.84
  -6   0  -2 1412.15   16.62
   0   2  -6 1588.96   15.24
  -2   0  -6 1545.24   15.00
   0  -2  -6 1718.16   14.62
   6  -2   0 1566.08    6.86
   2   0  -6 1676.30    7.01
  -6   0  -2 1573.43    8.24
  -2   6   0 1588.32   13.02
  -6   0  -2 1443.10   11.73
  -6   2   0 1824.57    8.28
   0   6  -2 1707.53   13.51
   0   6   2 1613.16   15.26
   2   6   0 1673.13   13.62
  -6  -2   0 1865.85    6.64
   6   2   0 1406.48    8.71
   0  -2   6 1585.99   16.04
  -2   0   6 1521.25   14.29
   0  -6   2 1613.64   18.92
   2   0   6 1649.88   13.68
   2  -6   0 1524.72   15.77
   2   0   6 1616.60   13.42
  -2  -6   0 1592.00   16.31
   0   2   6 1733.19    9.99
   0  -2  -6 1588.17   10.51
   0  -6  -2 1616.14   14.39
  -2   0   6 1532.28   14.25
   0  -6  -2 1644.52   15.50
   0  -6  -2 1610.16   14.46
   0   2   6 1747.15    9.96
   0  -2  -6 1665.60   13.51
  -2  -6   0 1532.08   14.58
   0  -2   6 1623.98   16.21
  -2  -6   0 1605.09   16.37
   0  -6   2 1577.84   18.44
  -2  -2  -6 4967.06   28.26
  -6  -2   2 5542.22   25.37
  -6   2  -2 4981.95   32.34
   2   2  -6 4692.31   25.52
  -2   2  -6 5217.75   26.82
  -6   2   2 5218.80   27.34
  -2  -2  -6 5819.08   28.61
   2  -2  -6 6185.48   27.20
  -6  -2   2 5099.21   14.17
  -6  -2  -2 4248.09   30.69
  -2   2  -6 4921.62   27.44
   2   6   2 6721.38   32.56
  -2   6  -2 5718.62   24.96
   2   6  -2 5742.60   24.81
  -6   2  -2 5717.00   16.25
   6   2  -2 6415.92   14.89
  -2   6   2 5890.91   29.12
   6  -2  -2 6444.18   14.88
  -2  -6  -2 5449.19   23.26
   2  -6   2 4986.30   30.76
   6  -2   2 5850.66   29.11
   2   2   6 5842.34   19.44
   2  -6   2 5171.89   31.54
   2  -2   6 5797.32   30.58
  -2  -2   6 6417.17   32.48
  -2   2   6 6383.61   23.10
   2  -6  -2 5441.22   27.06
  -2  -6   2 5349.20   33.51
   2   2   6 5731.48   19.00
   2  -2   6 5603.48   29.78
  -2  -2   6 6547.44   33.58
  -2  -6   2 5531.80   25.58
   2  -2  -6 6419.29   21.48
  -2  -6   2 5546.59   33.89
  -2   2   6 6468.56   23.22
  -2  -6  -2 5466.53   23.29
  -2  -6  -2 5400.77   29.66
  -3   1  -6  238.20    6.19
  -6  -3   1  248.49    6.09
  -6   3  -1  235.14    6.97
  -6  -1  -3  251.16    7.66
   3  -1  -6  235.88    5.44
  -3  -1  -6  263.64    6.97
   6  -1  -3  245.94    3.52
  -6   3   1  261.37    6.75
  -3   1  -6  238.95    6.17
   3  -1  -6  271.09    4.41
  -1  -3   6  273.40    3.19
  -6  -3  -1  250.62    7.21
  -6  -1  -3  253.69    4.70
  -6  -1   3  264.52    4.92
  -1   3  -6  265.48    6.11
  -3  -1  -6  246.72    5.91
   3   1  -6  263.73    5.99
  -6   1   3  271.73    5.50
  -6   3  -1  254.43    3.65
  -6   3   1  258.35    4.57
  -1   6   3  247.49    6.78
   6  -1  -3  222.38    3.42
   6   3   1  243.84    5.06
   1   3  -6  265.06    6.27
  -3   6  -1  241.77    5.07
  -3   6   1  244.13    5.55
   3   6  -1  253.73    5.29
  -6   1  -3  248.96    4.06
   6   1  -3  289.40    3.23
   6   3  -1  259.23    3.93
  -1   6  -3  244.48    5.33
  -1   3  -6  231.23    5.97
   3   6   1  227.12    5.70
  -1  -6  -3  268.39    4.28
   3  -6  -1  251.18    6.13
   3  -6   1  272.13    6.90
   6  -1   3  260.49    6.02
  -3  -1   6  224.82    6.21
   3   1   6  247.57    5.02
  -1  -3   6  248.10    6.73
   1  -6  -3  245.25    5.20
  -3   1   6  276.26    5.99
   1  -3   6  277.04    7.32
  -3  -6  -1  271.61    6.02
   1  -3  -6  256.89    3.78
   1   6   3  210.55    3.83
   1  -3  -6  253.69    3.78
   3  -1   6  283.09    6.42
  -6  -1   3  246.39    6.93
  -3  -6   1  245.19    6.82
  -1  -3  -6  256.54    6.17
  -1  -6  -3  262.70    4.25
  -1  -6   3  251.12    5.43
  -3  -1   6  236.05    6.41
   1  -3   6  271.39    7.31
  -3  -6   1  228.41    5.60
  -3  -6  -1  257.73    6.67
   1  -3  -6  240.25    5.04
  -3   1   6  283.67    6.06
   3  -1  -6  238.48    3.29
  -6  -1   3  243.11    6.75
   1  -6  -3  243.06    5.98
  -6  -3   1  237.34    6.45
  -3  -6  -1  254.29    5.86
  -1  -3   6  252.44    6.88
   1  -6  -3  249.58    5.31
  -3  -6   1  238.37    6.81
  -6  -3  -3  562.21   12.12
  -6   3  -3  532.79   11.49
  -3   3  -6  536.48   10.10
  -3  -3  -6  582.17   10.95
  -6  -3   3  561.96    7.58
   3   3  -6  554.40    8.78
   3   6  -3  544.86    7.87
  -3   3  -6  530.22    9.22
  -3   6  -3  526.92    7.86
  -3   6   3  496.51    9.61
  -6   3  -3  537.77    6.24
   6   3  -3  605.68    6.00
   3  -6  -3  520.51    8.06
  -3  -6  -3  534.52    6.60
   3  -6   3  563.58   10.94
   3   3   6  543.50    5.76
   3  -3   6  559.52   10.26
   6  -3   3  584.53   10.05
   3   3   6  544.93    5.77
  -3  -6   3  510.20   10.78
  -3  -3   6  541.31   10.53
  -3  -6   3  517.29   11.04
  -3  -6   3  553.01    7.78
  -3  -3   6  539.44   10.48
   3  -3  -6  525.31    6.70
  -3  -6  -3  533.06    6.62
   3   3   6  527.58    5.60
  -4   0  -6  196.34    6.30
  -6  -4   0  201.00    6.23
  -6   0  -4  206.47    6.99
  -4   0  -6  201.81    5.70
   6   0  -4  201.86    3.71
  -6   0   4  202.57    4.13
   4   0  -6  210.26    2.43
   4   0  -6  198.87    5.13
  -6   0  -4  195.77    4.70
  -6   4   0  207.72    6.90
   0   4  -6  216.45    5.88
   0   6   4  207.47    7.02
  -4   6   0  201.40    4.82
   6   4   0  195.00    4.50
  -6   4   0  204.44    4.06
   4   6   0  189.14    4.94
   0   6  -4  203.92    5.24
   0  -6  -4  198.10    2.70
  -4  -6   0  197.80    5.79
  -4   0   6  211.19    6.04
   0  -6   4  221.15    7.58
   0  -4   6  202.76    6.63
  -6   0   4  185.42    6.04
   6   0   4  205.49    5.29
   4   0   6  209.31    5.32
   4  -6   0  197.23    5.78
  -4  -6   0  190.32    5.78
  -4   0   6  208.95    6.00
  -4  -6   0  197.01    5.79
   0  -4  -6  191.49    5.08
   4   0  -6  196.51    1.96
   0  -6  -4  202.18    2.80
   0  -4   6  197.40    6.59
   0  -6   4  207.63    7.23
  -6   0   4  186.47    5.96
  -2   4  -6 1022.62   14.42
  -6  -2   4 1012.60    8.66
  -6  -2  -4  908.04   15.73
   4  -2  -6 1005.31   11.18
  -6   2  -4  940.45   15.06
  -6   4  -2  929.11   15.54
  -2  -4   6  887.72    5.48
  -6  -2  -4  966.13   10.38
  -6  -4  -2  886.78   14.85
  -4  -2  -6  980.98   12.11
  -6  -4   2  986.66   11.86
  -4   2  -6  952.87   13.82
   6  -2  -4 1016.44    8.78
   4   6   2  967.68   13.41
   2   4  -6  982.64   12.27
  -6   4  -2  993.04    8.67
   2   6  -4  949.80   11.21
  -4   6   2  905.34   11.79
   6   2  -4 1021.43    8.19
  -4   6  -2  980.22   10.55
   6   4   2  977.18   12.55
   4   6  -2  991.31   10.45
   6   4  -2 1001.41    8.73
  -4   2  -6  928.52   12.12
  -2   6  -4  946.61   11.36
   2   6   4  986.11   15.58
   4   2  -6  947.60   11.26
  -2   4  -6  975.53   12.63
  -6   2  -4  978.29    9.45
  -2   6   4  930.11   14.74
  -6   4   2 1001.30   11.84
  -2  -6   4  979.18   15.36
  -4  -6   2  914.96   14.21
  -4  -2   6  908.86   13.75
   2  -4  -6  921.94    7.40
   4  -6   2  955.09   13.68
   6  -4   2  950.85   13.16
   4  -6  -2  926.26   11.52
  -6  -4   2  930.18   13.89
  -6  -2   4  975.46   14.54
   4  -2   6  995.72   12.85
   2  -4   6  918.02   13.97
   2  -4   6  961.57   14.46
   2  -6   4  962.90   15.03
  -2  -6  -4  989.13    6.38
   2  -6  -4  899.79    9.55
   4   2   6  999.48    9.58
   2  -6   4  953.73   14.77
  -2  -4   6  991.95   14.55
   6  -2   4  985.30   12.84
  -4  -6  -2  915.81   10.47
  -2  -6   4 1045.16   10.14
  -4  -6   2  933.79   14.27
  -4  -2   6  901.35   13.74
  -2  -4   6  967.75   14.31
  -6  -2   4  971.12   14.66
  -2  -6  -4  976.93   13.58
  -4  -6  -2  921.51   13.69
   4  -2  -6  995.45    8.22
  -4  -6   2  998.33   11.77
   2  -4  -6  960.23   10.30
  -6  -4   2  929.88   13.88
  -4  -6  -2  936.17   10.54
  -2  -6   4 1007.91   15.51
  -2  -6  -4 1004.25    6.49
   2  -4  -6  922.56    7.38
  -2  -4   6 1034.53    5.75
  -6   4  -4  574.46   12.79
  -4  -4  -6  610.80   12.50
  -6  -4   4  627.69    7.62
  -4   4  -6  607.74   12.36
   4   6  -4  601.24    8.79
   4   6   4  685.90   13.85
  -4   4  -6  601.30   10.03
  -4   6   4  568.73   11.51
  -6   4  -4  584.13    7.74
  -4   6  -4  587.22    8.97
   6   4  -4  623.53    7.56
  -4  -6   4  570.92   12.19
  -4  -4   6  583.30   11.79
  -6  -4   4  610.85   12.76
   4  -4   6  599.59   11.48
   4   4   6  644.23    6.58
   6  -4   4  585.89   10.70
   4  -6   4  587.71   11.82
   4  -6  -4  583.80    8.68
  -4  -6   4  622.38    7.90
  -4  -6  -4  607.92   12.45
   4  -4  -6  576.70    7.77
  -4  -4   6  567.67   11.66
  -4  -6   4  568.34   12.16
  -6  -4   4  598.30   12.52
  -6   1  -5  329.29    9.19
  -5   1  -6  328.73    8.75
  -6   1  -5  324.27    6.60
  -5  -1  -6  286.01    6.78
  -6  -5   1  355.74    7.94
   5   1  -6  309.53    6.27
  -6  -1  -5  311.87    6.78
  -6   5  -1  339.83    9.85
  -6  -5  -1  299.10    8.38
  -5  -1  -6  304.45    8.71
   5  -1  -6  314.21    6.41
  -6  -1   5  309.36    4.18
   6  -1  -5  319.91    5.71
  -5   1  -6  325.71    7.40
  -6  -1  -5  322.05    9.45
   5   6  -1  314.66    6.22
  -6   5   1  293.50    6.00
   5   6   1  315.41    7.20
   6   1  -5  315.34    5.43
  -1   6   5  307.96    9.56
   1   6   5  364.30   10.44
   6   5   1  327.66    7.34
  -5   6  -1  328.40    6.16
  -6   5  -1  335.16    5.70
  -1   5  -6  339.33    7.63
   1   5  -6  311.63    7.10
   6   5  -1  309.45    5.77
  -1   6  -5  323.38    7.05
  -5   6   1  296.54    6.51
   1   6  -5  296.92    6.70
   1  -6   5  323.53    9.27
  -5  -1   6  321.58    8.30
  -1  -5   6  326.88    8.83
   6   1   5  322.62    6.41
   6  -5  -1  315.91    7.27
  -6  -5   1  309.52    7.95
  -5  -6  -1  291.53    6.78
  -5  -6   1  332.30    8.34
   6  -1   5  315.96    7.13
  -6  -1   5  348.98    8.87
   1  -5   6  317.56    8.94
  -5   1   6  323.63    7.85
   5   1   6  335.48    6.42
   5  -6   1  319.71    7.91
   5  -1   6  307.80    6.91
   6  -5   1  311.24    7.71
   1  -6   5  321.72    9.34
  -1  -5  -6  305.28    7.34
   1  -5   6  324.22    9.20
  -5  -6  -1  311.39    8.31
   1  -6  -5  317.81    6.96
  -5  -1   6  339.80    8.53
  -1  -6  -5  306.83    7.59
  -5  -6  -1  293.58    6.82
  -6  -5   1  311.51    7.97
  -5   1   6  335.51    7.82
  -1  -5   6  324.13    8.82
  -6  -1   5  356.83    8.95
  -5  -6   1  331.69    7.70
   1  -5  -6  324.36    6.75
  -5  -6   1  330.45    8.36
  -5   6  -3 1280.94   21.43
  -6  -5  -3 1206.01   18.51
  -6  -3   5 1332.10    8.65
  -5  -3  -6 1296.53   19.26
   6  -3  -5 1323.82   11.21
  -6   5  -3 1184.84   19.23
  -6   3  -5 1249.42   18.75
  -5   3  -6 1184.16   17.37
  -6  -3  -5 1271.90   12.76
  -5  -6  -3 1291.66   18.79
  -6  -3  -5 1269.50   19.52
  -5  -3  -6 1268.16   13.59
   5  -3  -6 1311.71   12.44
  -6  -5   3 1251.06   12.69
   3   6  -5 1228.63   13.67
   5   3  -6 1264.67   13.00
   6   3  -5 1281.78   11.14
  -5   6  -3 1231.40   12.08
  -6   5   3 1229.54   15.34
  -6   3  -5 1281.60   12.68
   5   6  -3 1255.62   12.06
  -3   6  -5 1211.19   13.65
   6   5  -3 1240.28   11.02
  -5   6   3 1182.07   15.66
  -5   3  -6 1228.42   13.99
   3   6   5 1422.24   21.09
   6   5   3 1274.71   16.86
  -3   6   5 1286.54   19.19
  -3   5  -6 1225.37   14.44
  -6   5  -3 1237.31   11.23
   5   6   3 1277.64   17.34
   3   5  -6 1226.78   13.82
   5  -6   3 1224.87   16.38
  -5  -6   3 1184.06   17.44
   5  -3   6 1243.66   15.58
  -5  -3   6 1169.04   17.06
   3  -5   6 1239.99   17.10
   3  -6   5 1203.20   17.19
  -6  -5   3 1258.63   18.12
   3  -6  -5 1207.44   10.98
   3  -6   5 1231.74   17.60
  -6  -3   5 1236.67   18.33
   3  -5  -6 1256.01    9.69
   6  -3   5 1211.62   15.41
   5   3   6 1257.21   11.07
   5  -6  -3 1196.47   13.46
   6  -5   3 1242.11   16.33
  -3  -5   6 1271.40   17.47
   3  -5   6 1274.13   17.50
  -5  -6  -3 1190.21   12.04
  -3  -6   5 1298.92   10.21
  -5  -6   3 1295.74   13.03
  -5  -6   3 1191.58   17.60
  -3  -5  -6 1237.98   16.83
  -5  -3   6 1166.28   17.11
  -3  -5   6 1275.46    7.49
   3  -6  -5 1222.60   13.19
  -6  -5   3 1257.28   17.94
  -6  -3   5 1255.58   18.26
  -3  -6  -5 1310.43   17.73
  -3  -5   6 1248.50   17.70
   3  -5  -6 1253.19   12.47
  -5  -5  -6 1197.81   19.09
  -5  -5   6 1236.80    7.69
  -5   6  -5 1242.11   21.88
  -6  -5  -5 1196.45   20.00
  -5  -6   5 1200.24   10.53
  -5   5  -6 1190.28   19.66
  -6  -5   5 1191.56    9.97
  -6   5  -5 1147.53   20.18
  -5  -6  -5 1201.63   19.51
  -5   6  -5 1139.41   13.47
  -5   5  -6 1140.93   13.95
   5   5  -6 1128.23   13.09
   5   6  -5 1120.35   12.86
  -6   5  -5 1129.31   12.45
  -5   6   5 1169.57   18.65
  -5  -6   5 1064.19   17.68
  -6  -5   5 1139.89   18.51
   5   5   6 1167.30    9.28
  -5  -5   6 1082.77   17.44
   5  -5   6 1135.26   16.91
   5  -6  -5 1102.73   12.15
   6  -5   5 1110.27   16.22
   5  -6   5 1097.06   16.98
  -5  -6   5 1103.12   18.03
  -5  -5   6 1058.32   17.40
  -6  -5   5 1138.51   18.42
  -6   0  -6 1070.35   17.23
  -6  -6   0 1110.74   16.01
   6   0  -6 1059.46   11.47
  -6   0  -6 1088.79   13.92
  -6   6   0 1098.47   12.04
   6   6   0 1049.84   12.70
   0   6  -6 1055.81   13.56
   0  -6   6 1057.95   17.06
  -6  -6   0  985.16   13.87
  -6   0   6 1136.53   16.46
   6   0   6 1098.76   13.02
   6  -6   0 1053.08   14.41
  -6  -6   0 1000.88   14.08
   0  -6  -6 1060.17   13.56
   0  -6   6 1059.93   17.14
  -6   0   6 1121.19   16.02
  -6  -2  -6 4174.83   26.20
  -6   2  -6 3915.89   32.83
  -6  -2  -6 4074.07   35.75
  -6  -6   2 4315.56   27.29
  -6  -6  -2 4496.50   35.74
  -6   6  -2 4095.36   38.74
   6  -2  -6 4281.24   22.93
  -6   6  -2 4286.60   22.21
  -6   6   2 4752.54   29.34
   2   6  -6 4731.44   28.79
   6   2  -6 4250.00   22.63
   6   6  -2 4835.94   24.49
  -2   6  -6 4043.48   26.91
  -6   2  -6 4007.60   25.71
   6  -6  -2 4119.02   27.00
  -6  -6   2 3980.56   32.23
  -6  -2   6 4139.97   32.63
   6   2   6 4292.33   23.16
  -2  -6   6 4445.94   34.37
   6  -2   6 4659.89   29.60
   2  -6   6 4196.06   34.22
   2  -6  -6 4154.82   12.42
   6  -6   2 4251.65   30.74
   2  -6  -6 3941.27   12.16
  -2  -6  -6 4672.44   31.71
  -6  -6   2 3824.23   31.27
  -6  -2   6 4243.00   33.11
  -2  -6   6 4811.34   19.02
   2  -6   6 4280.91   34.81
   2  -6  -6 4326.77   25.47
  -2  -6   6 4469.70   34.22
  -6   6  -4 1159.98   21.35
  -4   6  -6 1262.64   21.86
  -6  -4  -6 1192.32   20.20
  -6  -4  -6 1215.51   13.85
  -6   4  -6 1136.96   19.26
  -4  -6  -6 1183.77   18.58
  -6  -6  -4 1147.88   19.42
  -6  -6   4 1187.88   12.22
  -6   6  -4 1118.15   12.21
   6   6  -4 1133.70   12.41
  -6   6   4 1189.33   17.94
   4   6  -6 1116.33   14.01
  -6   4  -6 1163.69   13.91
  -4   6  -6 1129.54   14.36
   6  -4   6 1086.09   15.84
  -6  -6   4 1114.50   18.18
  -6  -4   6 1080.29   17.83
   6   4   6 1128.49   10.81
   6  -6  -4 1087.87   13.28
   4  -6   6 1098.11   17.07
   4  -6   6 1143.21   17.44
   4  -6  -6 1095.87   10.84
   6  -6   4 1071.68   16.44
  -4  -6   6 1162.83   18.14
   4  -6  -6 1079.46   12.33
  -6  -4   6 1085.00   17.95
  -4  -6   6 1149.06   18.11
  -6  -6   4 1088.45   18.11
  -4  -6   6 1161.41    8.66
  -6   6  -6 2501.66   32.50
  -6  -6  -6 2400.07   29.50
   6   6  -6 2275.83   19.63
  -6   6  -6 2519.43   21.67
  -6  -6   6 2354.62   27.75
  -6  -6   6 2312.56   27.59
   0   1  -7  499.66    9.23
  -7  -1   0  497.98    9.42
  -7   0  -1  447.30    9.58
  -1   0  -7  465.14    8.91
   0  -1  -7  480.66    8.67
  -7   0   1  497.14    8.82
   0   1  -7  505.28    6.41
  -7   1   0  494.70    9.69
   0  -1  -7  442.40    6.98
   1   0  -7  516.05    5.68
  -1   0  -7  488.63    7.73
  -1   7   0  478.18    8.00
   1  -7   0  478.94    9.94
   0   1   7  514.06    7.10
   0  -7   1  490.59   10.85
   1   0   7  446.78    7.37
   0  -7  -1  473.40    9.31
   0  -1   7  475.46    8.18
  -1  -7   0  477.43    9.72
  -1   0   7  490.68    7.88
  -1   0   7  497.16    8.03
  -1  -7   0  437.93    8.30
   1  -7   0  482.77   10.05
   0  -7  -1  491.89    9.01
   1   0   7  448.91    7.37
   0   1   7  500.18    7.02
   0  -1   7  480.27    8.29
   0  -7  -1  461.89    9.24
  -1  -7   0  479.27    9.83
   0  -7   1  495.77   10.71
   1  -2  -7   16.34    1.67
  -1  -2  -7   13.16    1.57
  -7  -1  -2   16.27    2.19
  -7  -1  -2   14.79    0.93
  -7  -2   1   19.60    1.86
   7  -2   1   13.29    0.76
  -7  -2  -1   16.74    0.88
  -2   1  -7   16.72    1.65
  -1   2  -7   15.73    1.78
  -1  -2  -7   12.22    1.47
  -7  -1   2   21.84    1.77
  -7   1   2   13.30    1.45
  -2  -1  -7   14.14    1.54
  -7   1  -2   14.62    1.91
  -7  -2   1   16.46    0.55
  -7   2  -1   13.92    1.93
  -1   2  -7   17.58    1.51
   7  -2  -1   17.72    0.55
   2  -1  -7   14.05    1.03
  -2   1  -7   15.41    1.73
  -7   2   1   21.60    2.13
  -2  -1  -7   18.35    1.86
   1   2  -7   12.83    1.58
  -7  -2  -1   15.38    1.79
  -1   7   2   15.07    1.71
   1   7   2   13.24    1.54
  -7  -2  -1   15.68    0.71
  -1   7  -2   17.46    1.55
   1   7  -2   14.84    1.44
  -2   7   1   13.91    1.52
  -7   2  -1   18.43    0.81
   2   7   1   13.97    1.55
   2   7  -1   14.63    1.43
  -2   7  -1   15.01    1.46
  -7   1  -2   16.66    0.76
  -7  -1  -2   13.98    0.96
  -1  -2   7   15.96    1.72
   2   1   7   15.03    1.29
  -1  -2  -7   14.60    1.03
  -2  -7   1   16.51    2.08
  -1   2   7   16.96    1.27
   2  -1   7   14.52    1.59
   2  -7   1   15.67    1.99
  -2  -7  -1   16.58    1.71
   2  -7   1   12.91    1.76
  -2   1   7   14.41    1.43
   2  -7  -1   16.14    1.73
   2  -7  -1   16.58    1.78
   1  -7  -2   16.18    1.66
  -2  -1   7   16.97    1.73
  -1  -7  -2   18.12    1.62
   1  -2   7   30.40    2.38
   1   2   7   16.54    1.09
  -2  -7  -1   12.84    1.65
   2  -1   7   16.49    1.76
   1  -2  -7   14.88    1.31
  -1  -2   7   17.18    0.57
  -1  -7  -2   18.71    1.79
   1  -7  -2   17.33    1.73
   1  -2   7   13.67    1.71
  -2  -1   7   15.96    1.70
  -2  -7  -1   14.51    1.64
  -1   2   7   16.81    1.20
  -1  -7   2   16.15    1.62
  -2   1   7   16.28    1.47
  -2  -7   1   15.48    1.55
   1  -7  -2   14.39    1.60
   2   1   7   15.66    1.31
  -1  -2   7   17.86    1.79
   1   2   7   17.67    1.08
  -1  -7  -2   14.17    1.69
  -2  -7   1   17.34    2.18
  -7  -3   0   34.43    2.71
   0  -3  -7   25.64    2.07
  -7   0  -3   22.33    1.26
  -7   0  -3   24.40    2.58
  -3   0  -7   23.79    2.16
  -7   0   3   24.42    1.79
  -7   3   0   24.82    2.40
  -3   0  -7   20.64    2.05
   7   3   0   19.26    1.22
   0   7  -3   19.27    1.67
   0   7   3   22.31    2.25
  -3   7   0   20.15    1.68
   0   3  -7   22.73    2.14
   7  -3   0   22.87    1.04
   3   7   0   23.49    1.88
  -7  -3   0   22.26    0.94
   7   0  -3   26.18    0.75
  -7   3   0   22.80    1.25
   7   0  -3   21.15    0.84
   0  -7  -3   22.85    1.65
  -3   0   7   22.11    2.02
   3   0   7   22.78    1.83
   0  -3   7   22.66    2.14
  -3  -7   0   21.95    2.12
   0  -7   3   21.85    2.43
   3  -7   0   25.63    2.36
   0  -3  -7   19.58    1.72
  -3  -7   0   21.06    2.04
   0  -3   7   20.43    2.13
  -3  -7   0   22.90    2.12
  -3   0   7   22.34    2.09
   0  -7   3   25.08    2.66
   0  -7  -3   21.34    2.03
   0  -7  -3   27.50    1.81
   3  -2  -7   57.81    3.02
  -3  -2  -7   51.02    3.05
  -7  -2   3   57.52    2.59
  -7   3  -2   57.86    4.04
  -3   2  -7   53.72    3.18
  -7  -3   2   60.34    2.98
  -7   3   2   52.63    3.16
  -3   2  -7   59.25    3.38
  -2  -3  -7   55.36    3.05
  -3  -2  -7   53.85    3.49
  -2  -3  -7   51.63    3.19
  -2   3  -7   59.36    3.23
  -7  -3  -2   47.91    3.64
  -7  -2  -3   58.53    2.36
   7  -2  -3   58.51    1.73
   2  -3  -7   54.95    2.90
  -7  -2  -3   53.16    3.89
  -7   2   3   55.50    2.89
  -2   3  -7   55.59    3.30
  -2   7  -3   55.19    2.75
   7   2  -3   62.66    1.62
   3   7   2   52.95    3.28
   2   7  -3   55.89    2.82
  -3   7  -2   50.94    2.60
  -2   7   3   49.29    3.25
   3   7  -2   50.33    2.62
   2   3  -7   54.05    3.13
   2   7   3   56.04    3.52
   7   3  -2   54.31    1.74
  -3   7   2   50.85    3.04
   3   2  -7   53.22    2.94
  -7   3  -2   56.53    1.85
  -7   2  -3   53.93    1.82
   3  -2   7   62.85    3.49
  -2  -7  -3   55.11    2.19
  -3  -7  -2   53.76    2.61
  -2  -3   7   64.38    3.65
   3  -7   2   61.16    3.77
   7  -2   3   55.35    3.17
   7  -3   2   52.40    3.15
   2  -7   3   57.03    3.82
   3  -7  -2   51.97    2.92
   3   2   7   52.11    2.22
  -3   2   7   57.89    2.71
   2  -7  -3   53.15    2.77
   2  -7   3   55.15    3.72
   2  -3   7   61.48    3.63
   2   3   7   58.50    1.53
  -7  -3   2   58.72    3.71
  -3  -2   7   53.12    3.27
  -2  -7   3   52.94    3.68
   2  -7  -3   55.53    2.88
  -3  -7   2   53.56    3.63
   3  -2   7   59.81    3.33
  -7  -2   3   54.31    3.67
  -3  -7   2   53.68    3.65
   2  -3   7   55.74    3.49
   3  -2  -7   50.82    1.93
  -3  -7   2   53.95    2.85
  -3  -2   7   55.15    3.32
  -3  -7  -2   51.92    3.35
  -2  -7  -3   52.64    2.18
  -3  -7  -2   53.12    2.62
   2  -3  -7   55.22    2.44
  -2  -7   3   59.95    2.83
   2   3   7   57.67    1.52
  -7  -3   2   54.88    3.56
  -3   2   7   60.00    2.74
  -7  -2   3   58.89    3.71
  -2  -7   3   55.35    3.82
  -2  -3   7   58.56    3.51
  -7  -1  -4  401.69   10.90
  -7   4   1  397.62    9.62
  -1   4  -7  394.62    8.72
  -4  -1  -7  368.82    8.21
  -7   1  -4  343.28    9.87
  -7  -1   4  349.25    5.85
  -7  -1  -4  403.04    6.99
  -7  -4  -1  385.19    9.80
  -7  -4   1  337.82    7.82
  -4   1  -7  337.54    8.12
   7  -1  -4  351.70    4.85
  -7   4  -1  341.23    9.75
  -4  -1  -7  376.66    9.40
  -7   1   4  384.98    6.69
   4   7   1  320.98    7.51
   7   4  -1  368.91    5.91
  -1   7  -4  332.63    7.12
   1   7  -4  385.18    7.66
  -1   7   4  375.93    9.86
   7   4   1  330.06    6.76
   1   4  -7  397.88    8.41
  -7   4   1  394.05    6.60
   1   7   4  336.45    9.46
  -4   7  -1  329.47    6.71
  -1   4  -7  327.10    7.79
   4   7  -1  380.01    7.29
  -4   7   1  377.26    7.72
   7   1  -4  431.97    4.73
  -7   1  -4  335.60    5.53
  -7   4  -1  353.33    5.26
  -4  -7   1  326.31    8.52
  -4  -1   7  311.28    8.10
  -1  -7   4  351.25    9.65
   4   1   7  351.32    6.66
   4  -1   7  404.41    8.13
   7  -1   4  388.39    8.15
   7  -4   1  401.30    8.78
   4  -7   1  388.76    9.03
   1  -4   7  417.86   10.24
  -7  -4   1  327.29    8.50
  -4   1   7  410.09    8.33
   1  -7   4  405.90   10.64
   1  -7  -4  349.66    5.94
  -1  -7  -4  404.46    4.44
  -7  -1   4  345.19    9.24
  -1  -4   7  341.54    8.60
  -4  -7  -1  393.34    8.05
  -4  -7  -1  384.64    7.99
  -1  -7   4  362.90    6.89
   4  -1  -7  323.55    3.81
   1  -7  -4  359.77    6.04
  -4  -7   1  326.74    8.47
  -1  -7  -4  390.10    4.40
  -4  -1   7  327.97    8.30
  -1  -7  -4  401.38    8.78
   1  -7  -4  331.48    7.58
   1  -4  -7  323.82    6.64
  -4   1   7  414.44    8.49
   1  -4   7  388.50    9.66
  -4  -7  -1  392.39    9.13
   1  -7   4  418.50   10.88
  -1  -7   4  348.34    9.71
  -7  -4   1  333.23    8.46
  -1  -4   7  337.39    8.51
  -7  -1   4  354.23    9.27
  -4  -7   1  327.64    7.68
   4  -3  -7  461.95    8.44
  -7  -3   4  415.31    6.31
  -7  -3  -4  439.31   12.03
  -7   3  -4  393.54   10.94
  -4   3  -7  419.41    9.97
  -4  -3  -7  439.49    8.92
  -7  -4  -3  401.34   11.19
  -3  -4  -7  427.03   10.10
  -4  -3  -7  433.07   10.72
  -3   4  -7  436.23   10.31
   7  -3  -4  420.28    5.57
  -7  -3  -4  418.09    6.85
  -7  -4   3  427.80    7.53
  -7   4  -3  392.95   11.01
   3   7  -4  418.07    7.88
  -7   4  -3  399.76    5.88
   7   3  -4  450.80    5.73
  -4   3  -7  397.11    8.84
  -4   7  -3  398.49    7.60
   4   7  -3  410.70    7.50
   3   4  -7  419.92    8.65
   7   4  -3  423.73    5.87
  -7   3  -4  391.53    5.92
  -4   7   3  382.58    9.10
   4   3  -7  420.63    8.31
  -3   7  -4  403.07    7.86
   4   7   3  411.01   10.19
  -3   7   4  393.34   10.13
  -3   4  -7  394.29    8.71
   3   7   4  391.18   10.48
  -4  -7   3  404.59   10.37
   3  -4   7  443.21   10.35
   4  -3   7  447.73    9.81
   3  -7   4  410.90   10.27
   7  -4   3  431.88    9.67
   7  -3   4  433.03    9.49
  -4  -3   7  387.92    9.52
   3  -7  -4  396.06    7.32
   3  -7   4  423.45   10.50
  -7  -4   3  421.63   10.29
  -7  -3   4  430.83   10.67
   3  -4   7  421.15    9.94
  -4  -7  -3  396.61    6.61
   4   3   7  415.06    6.05
  -3  -4   7  425.51    9.87
  -3  -7  -4  419.08    5.44
   3   4   7  385.73    3.30
  -3  -7   4  427.05   10.83
   4  -7  -3  404.27    8.18
   4  -7   3  426.89   10.26
  -4  -7   3  444.63    8.00
  -3  -4   7  419.48    9.97
  -3  -7   4  440.41    7.26
  -4  -7   3  409.72   10.52
  -3  -7  -4  421.18    5.38
   3   4   7  365.77    3.28
  -4  -3   7  406.01    9.80
  -7  -4   3  414.03   10.32
  -7  -3   4  426.92   10.72
  -4  -7  -3  383.84    6.53
   4  -3  -7  381.68    5.75
   3  -4  -7  396.50    6.66
  -3  -7  -4  425.28   10.10
  -4  -7  -3  413.55   10.03
  -3  -7   4  410.64   10.75
  -7   0   5    1.90    0.49
   0  -5  -7    3.84    0.99
  -7   0  -5    2.70    1.26
  -7  -5   0    6.79    1.44
  -7   5   0    2.15    0.90
  -5  -7   0    1.73    0.82
   0  -7  -5    1.53    0.77
  -7   5   0    1.02    0.55
   7   5   0    1.81    0.83
   0   5  -7    2.89    1.09
   5   7   0    3.91    0.95
  -5   7   0    1.86    0.60
   0   7   5    2.77    1.39
   0   7  -5    2.37    0.78
  -7   0  -5    2.40    0.76
   7   0  -5    2.42    0.58
  -5   0   7    3.80    1.03
   0  -7   5    6.42    1.61
   0  -5   7    1.77    1.04
   5   0   7    3.47    1.11
  -7  -5   0    5.30    1.17
  -7   0   5    9.70    1.73
   7   0   5    7.30    1.15
  -5  -7   0    3.72    1.09
   7  -5   0    2.27    0.74
   0  -7   5    4.08    1.45
   0  -5   7    5.02    1.39
  -5   0   7    2.65    1.13
  -5  -7   0    2.74    0.97
  -7  -5   0    3.40    0.97
  -7   0   5    2.36    0.90
   5  -7   0    3.24    1.06
  -7  -2   5  422.59    5.62
  -7  -2  -5  419.95    7.86
  -5  -2  -7  400.97    8.59
  -5   2  -7  394.40   10.01
   7  -2  -5  412.84    6.36
  -7   2  -5  404.64   11.13
  -7  -2  -5  450.20   12.28
  -7  -5  -2  409.94   10.99
  -7  -5   2  409.79    8.43
  -5  -2  -7  441.61   11.19
  -2   7  -5  403.72    8.49
   2   7  -5  421.79    8.57
   5   7  -2  408.56    7.67
  -5   7   2  409.12    8.92
  -7   5   2  430.37    8.71
  -7   5  -2  405.79    6.28
   7   5   2  405.52    8.93
  -5   7  -2  405.45    7.48
   7   5  -2  426.51    6.75
   5   7   2  398.93    9.47
  -2   7   5  409.87   10.73
  -5   2  -7  409.05    9.07
   2   5  -7  434.65    9.22
  -7   2  -5  412.79    6.99
   7   2  -5  440.47    6.04
  -2   5  -7  420.62    9.33
   2   7   5  459.89   12.26
  -5  -7   2  408.31   10.21
   2  -7  -5  413.94    6.29
   5  -7   2  416.02    9.79
   7   2   5  411.09    7.60
  -5  -2   7  383.82    9.82
   7  -5  -2  375.92    7.95
   2  -7  -5  391.96    5.94
   5  -2   7  432.93    9.10
  -5  -7  -2  405.00    7.79
  -7  -5   2  443.75   10.69
  -2  -7   5  425.82   10.95
  -7  -2   5  427.87   10.75
   2  -7   5  443.45   11.32
   2  -5   7  438.36   10.93
   7  -2   5  445.42    9.37
   7  -5   2  425.38    9.70
   5  -7  -2  390.92    8.51
  -2  -5   7  423.12   10.29
   5   2   7  407.18    7.04
  -2  -7  -5  442.00   10.17
  -2  -5  -7  436.29    9.82
  -2  -7   5  430.14   10.93
  -5  -7   2  402.53   10.24
  -5  -7  -2  438.70   10.83
   2  -7  -5  395.41    8.09
  -5  -2   7  392.90    9.97
   2  -7   5  437.92   11.34
   2  -5   7  426.55   10.79
   5  -2  -7  401.19    5.26
  -5  -7  -2  404.97    7.85
  -2  -7   5  442.32    6.95
  -7  -2   5  432.70   10.85
  -5  -7   2  455.99    8.97
  -2  -5   7  411.47   10.09
  -7  -5   2  395.07    9.99
  -2  -5   7  435.71    4.19
  -5  -4  -7  409.00   11.52
  -5  -4  -7  406.39    8.54
  -7  -4   5  409.16    5.76
  -7   5  -4  401.33   12.35
  -5   4  -7  415.26   11.04
  -4  -5  -7  404.17   10.76
  -7  -4  -5  415.52   12.29
   5  -4  -7  436.18    7.93
  -7   4  -5  417.97   12.14
  -7  -5   4  421.91    7.13
  -7  -5  -4  413.23   12.35
  -4   5  -7  428.41   11.67
  -7   5  -4  411.41    7.03
  -4   5  -7  410.97    9.33
   5   7   4  445.03   11.95
  -4   7   5  380.58   10.93
   5   7  -4  390.37    7.87
   7   5  -4  388.68    6.51
   7   4  -5  416.36    6.74
   4   7   5  441.96   12.42
   4   7  -5  388.85    8.10
  -5   7  -4  377.40    7.62
  -4   7  -5  401.66    8.46
  -5   4  -7  408.06    9.10
   5   4  -7  374.54    7.95
   4   5  -7  367.21    8.21
  -5   7   4  362.78    9.88
  -7   4  -5  393.09    6.92
  -4  -7   5  419.93   11.22
  -4  -5   7  406.83   10.52
   5  -7  -4  375.50    7.76
   4  -7   5  384.88   10.30
  -5  -7   4  383.32   10.73
  -5  -4   7  390.01   10.33
   4  -5   7  405.91   10.36
   4  -5   7  393.92   10.13
   5  -7   4  388.63   10.28
  -7  -5   4  394.99   10.78
  -7  -4   5  396.98   10.92
   4  -7  -5  372.97    7.13
   5   4   7  406.93    5.94
   7  -5   4  386.02    9.68
   7  -4   5  371.19    9.37
   4  -7   5  394.47   10.51
   5  -4   7  398.82    9.90
  -4  -7   5  397.61   10.90
  -4  -5   7  414.88   10.61
  -5  -7   4  399.05   11.01
  -4  -7  -5  404.65   10.92
  -5  -4   7  382.20   10.30
  -4  -7   5  434.32    6.78
  -5  -7   4  445.04    7.72
  -7  -5   4  401.53   10.95
   4  -5  -7  387.09    6.91
  -7  -4   5  405.99   11.00
  -5  -7  -4  394.83   10.94
   5  -4  -7  384.26    6.36
  -6  -1  -7  714.86   15.15
  -7  -1  -6  459.80    9.29
  -7   1  -6  498.34   12.77
  -7  -6   1  514.49   10.63
  -7  -1  -6  457.21   12.46
  -6   1  -7  460.76   11.63
  -6   1  -7  475.64    9.83
  -6  -7  -1  439.39   10.99
  -6  -7   1  514.08   10.64
  -7   6  -1  500.28   13.75
  -7  -6  -1  463.84   11.33
  -6  -1  -7  705.87   12.69
   7  -1  -6  488.83    7.81
  -6   7   1  453.27    9.14
   7   6  -1  455.34    8.32
  -7   6   1  443.31    8.48
  -1   7   6  480.70   12.97
   7   1  -6  463.83    7.17
   6   7   1  454.55    9.69
   7   6   1  458.55    9.66
   1   6  -7  439.27    9.39
  -7   6  -1  475.71    7.79
  -6   7  -1  470.55    8.32
  -1   6  -7  450.32    9.87
   6   7  -1  449.85    8.60
  -7   1  -6  437.12    8.49
  -1   7  -6  480.24    9.86
   1   7  -6  453.60    9.52
   1   7   6  504.29   13.65
   6  -7  -1  432.66    9.34
   1  -7   6  485.65   12.63
  -6  -7   1  469.47   10.98
   7   1   6  467.59    8.64
   6   1   7  437.22    8.20
  -6  -1   7  464.38   11.01
  -7  -6   1  455.24   10.52
   7  -6  -1  437.92    9.46
  -6  -7  -1  433.44    9.13
  -7  -6  -1  460.16    9.88
  -7  -1   6  500.59   12.02
   7  -1   6  461.23    9.34
   7  -6   1  442.04   10.02
   1  -6   7  467.49   12.11
  -1  -7   6  480.97   11.91
  -1  -6   7  484.01   11.56
  -6   1   7  491.58   10.74
   6  -7   1  433.13   10.00
   6  -1   7  464.23    9.43
   1  -7  -6  442.03    8.97
   1  -6  -7  454.64    8.82
  -1  -7  -6  447.26    9.94
  -6  -7   1  480.44   11.02
  -1  -6  -7  452.53    9.74
  -1  -7   6  542.35    7.87
  -6  -1   7  453.42   10.93
  -7  -6   1  454.88   10.60
  -7  -6  -1  447.48    9.59
  -6  -7  -1  436.35    9.23
   1  -7   6  449.86   11.89
   1  -6   7  467.32   11.88
  -1  -7   6  483.57   12.06
  -1  -6   7  472.79   11.56
  -7  -1   6  518.35   12.11
  -6   1   7  478.94   10.43
  -6  -7  -3  321.11   10.24
  -7   6  -3  349.89   12.26
  -6  -3  -7  316.30    7.85
  -6  -3  -7  329.34   10.62
   6  -3  -7  343.97    7.23
  -7  -3  -6  329.94    7.69
   7  -3  -6  335.73    6.47
  -7   3  -6  301.92   10.15
  -6   3  -7  316.61    9.94
  -6  -7   3  369.14    7.99
  -7  -6  -3  326.66   10.69
  -7  -6   3  329.82    7.40
  -7  -3  -6  323.22   10.96
   6   7   3  331.99    9.58
   7   6   3  329.00    9.34
  -7   6  -3  359.89    8.37
  -6   7  -3  294.78    6.48
   6   7  -3  310.99    6.95
   7   6  -3  311.12    6.44
   3   7  -6  311.31    7.84
  -3   7  -6  309.26    7.98
  -6   7   3  301.74    8.67
   6   3  -7  327.36    7.30
  -3   7   6  312.76   10.54
  -7   3  -6  314.11    7.00
  -3   6  -7  315.08    8.14
  -6   3  -7  305.15    7.72
   7   3  -6  314.93    6.06
   3   6  -7  299.07    7.69
  -7   6   3  302.93    8.30
   6  -7   3  303.84    8.89
  -6  -7   3  317.26    9.86
   6   3   7  315.54    6.23
   7   3   6  294.20    6.25
  -6  -3   7  308.02    9.59
  -7  -6   3  300.69    9.39
   7  -6  -3  297.23    7.43
  -7  -3   6  298.02    9.73
   6  -3   7  306.45    8.23
   3  -6   7  325.08    9.91
   6  -7  -3  298.22    7.48
   7  -6   3  303.39    8.97
   7  -3   6  301.46    8.22
  -3  -6   7  314.37    9.37
   3  -7   6  327.12    9.92
  -3  -6   7  323.39    9.60
  -3  -6  -7  315.02    9.13
  -6  -7   3  316.62    9.80
  -7  -3   6  324.47    9.94
   3  -7  -6  293.89    6.91
  -6  -3   7  304.78    9.49
  -7  -6   3  313.99    9.60
  -3  -7   6  319.78    5.27
   3  -7   6  329.58   10.14
  -3  -7  -6  318.07    9.52
   3  -6   7  309.48    9.75
   3  -6  -7  285.37    6.52
  -5   6  -7  123.73    7.29
  -5  -7  -6  123.82    6.57
  -7  -5  -6  120.40    7.08
  -5  -6  -7   95.85    5.85
  -6   5  -7  120.74    6.82
  -6  -5  -7  115.44    6.66
  -6  -7   5  115.00    3.68
  -7   5  -6  122.04    7.07
  -7  -6   5  112.93    3.56
  -7   6  -5  116.92    7.20
  -5   7  -6  107.22    4.71
  -7   6  -5  106.47    4.07
  -6   7  -5  107.33    4.32
   5   7  -6  112.14    4.67
   7   5  -6  123.57    4.35
   7   6  -5  114.38    4.22
   6   7  -5  114.57    4.54
   6   5  -7  110.10    4.43
   5   6  -7  117.02    4.89
  -6   5  -7  103.74    4.61
  -5   6  -7  105.85    4.75
  -7   5  -6  109.91    4.24
  -6   7   5  113.69    6.21
  -5  -6   7  117.67    6.16
   7  -6   5  114.05    5.72
   7  -5   6  108.37    5.41
   5  -7  -6  103.56    3.81
  -6  -7   5  106.35    5.95
  -6  -5   7  107.03    5.93
   7  -6  -5  102.02    4.14
  -7  -6   5  125.59    6.68
  -7  -5   6  115.67    6.39
   5  -6  -7   98.88    3.51
   6  -7  -5   99.29    4.14
   5  -7   6  118.64    6.00
   5  -6   7  112.28    5.80
   5  -7   6  108.70    5.79
   6  -5   7  110.70    5.62
   5  -6   7  115.65    5.83
   5  -6  -7  107.28    3.87
  -5  -6   7  118.16    6.18
  -6  -7   5  112.02    6.22
  -6  -5   7  110.96    6.02
  -7  -6   5  110.38    6.31
  -7  -5   6  116.78    6.36
   7   0  -7  100.67    3.83
  -7   0  -7   92.97    5.65
  -7  -7   0  106.13    5.39
  -7   0  -7  102.15    4.73
   7   7   0   93.71    4.37
  -7   7   0   90.21    3.95
   0   7  -7   89.92    4.58
  -7   0   7   96.25    5.27
   0  -7   7   94.03    5.39
  -7  -7   0   94.53    4.79
   7  -7   0   82.37    4.37
   7   0   7   94.29    4.10
  -7   0   7   96.85    5.23
  -7  -7   0   91.50    4.76
   0  -7   7   93.59    5.48
   0  -7  -7   92.24    4.49
  -7   2  -7  303.78   10.20
  -7  -2  -7  336.22    8.59
  -7  -7  -2  360.30   10.89
  -7  -7   2  338.52    8.35
  -7  -2  -7  340.72   11.33
  -7   7   2  324.06    8.61
  -7   7  -2  300.37    6.76
  -7   2  -7  292.55    7.67
   7   7  -2  346.42    7.68
   7   7   2  322.10    9.30
  -2   7  -7  295.94    8.28
   2   7  -7  328.48    8.54
  -7  -7  -2  320.74    7.99
  -7  -7   2  297.51    9.33
   7   2   7  308.10    6.91
  -7  -2   7  300.07    9.63
   7  -7  -2  283.45    7.81
   2  -7   7  353.58   10.86
  -2  -7   7  310.75    9.78
   7  -7   2  308.98    9.01
   7  -2   7  336.36    8.73
  -7  -7   2  294.10    9.30
   2  -7   7  348.88   10.96
  -7  -2   7  298.97    9.64
  -2  -7  -7  324.50    9.01
  -2  -7   7  322.38    5.20
  -2  -7   7  311.29    9.76
  -7  -7  -2  330.77    8.01
   2  -7  -7  289.85    7.21
   7  -4  -7  209.20    5.62
  -7  -4  -7  172.54    6.01
  -7   7  -4  212.93   10.58
  -4  -7  -7  157.33    7.26
  -7   4  -7  197.25    8.70
  -7  -7   4  195.32    5.46
  -7  -7  -4  164.31    8.00
  -7  -4  -7  168.56    8.31
   4   7  -7  154.31    5.89
  -7   7  -4  181.77    5.42
  -7   7   4  162.75    7.17
   7   7  -4  155.15    5.10
  -7   4  -7  190.99    6.19
   7   4  -7  155.54    4.96
  -4   7  -7  180.96    6.51
  -4  -7   7  201.54    8.05
   4  -7   7  157.52    7.20
   7  -7  -4  178.59    5.92
   7  -7   4  156.06    6.78
   7  -4   7  147.90    6.20
  -7  -7   4  184.35    8.14
  -7  -4   7  185.75    8.11
   7   4   7  183.00    4.89
   4  -7   7  153.84    7.05
   4  -7  -7  197.96    5.88
  -4  -7   7  194.04    7.91
  -7  -7   4  200.94    8.40
  -7  -4   7  187.72    8.07
  -7   7  -6   72.86    6.39
  -6   7  -7   68.80    6.34
  -6  -7  -7   65.69    5.29
  -7  -7  -6   70.23    5.70
  -7  -6  -7   68.78    5.63
  -7   6  -7   57.44    5.27
  -7   7  -6   57.81    3.44
   7   6  -7   59.14    3.40
   6   7  -7   60.09    3.65
   7   7  -6   61.42    3.58
  -7   6  -7   57.97    3.53
  -6   7  -7   60.89    3.85
   7  -6   7   63.39    4.64
  -6  -7   7   57.48    4.58
   6  -7   7   60.00    4.61
  -7  -7   6   58.45    4.82
   7  -6  -7   47.10    2.75
  -7  -6   7   61.85    4.94
   7  -7  -6   49.11    3.03
   7  -7   6   62.04    4.61
  -6  -7   7   57.55    4.58
  -7  -7   6   62.66    5.00
  -7  -6   7   65.77    5.01
   6  -7  -7   52.48    2.86
   0   0  -8 5972.76   25.04
  -8   0   0 5862.16   34.67
   0   0  -8 5931.10   34.21
   0   0   8 7135.20   30.30
   0  -8   0 6065.88   37.78
   0  -8   0 6197.31   38.39
   0  -8   0 6121.91   33.56
   0   0   8 6964.35   29.71
  -8  -1  -1  329.46    8.84
  -1   1  -8  307.60    7.90
   1  -1  -8  314.08    5.64
   1   1  -8  334.15    8.08
  -8  -1   1  335.89    7.85
  -1   1  -8  324.82    6.53
  -8   1  -1  329.85    8.95
  -1  -1  -8  315.51    7.89
   1  -1  -8  298.88    7.50
  -8   1   1  353.17    8.30
   1   1  -8  374.64    4.35
  -1  -1  -8  326.90    7.08
   1   8  -1  322.09    7.01
  -1   8  -1  309.72    6.90
  -1   8   1  322.21    7.46
   1   8   1  307.58    7.33
  -1   1   8  325.64    6.29
  -1  -1   8  320.39    7.15
   1  -8  -1  312.85    8.34
   1  -1   8  307.81    7.05
  -1  -8   1  311.26    8.76
   1   1   8  310.62    5.65
  -1  -8  -1  338.48    8.10
   1  -8   1  350.43    9.55
  -1   1   8  336.75    6.37
  -1  -8  -1  337.47    8.11
   1  -8   1  347.19    9.58
   1  -8  -1  318.98    8.48
  -1  -8   1  316.73    7.44
   1  -1   8  309.07    7.08
  -1  -8   1  308.53    8.81
  -1  -8  -1  323.97    7.87
   1   1   8  310.44    5.68
  -1  -1   8  317.52    7.11
  -2   0  -8  802.94   11.56
  -8  -2   0  822.02   13.31
   2   0  -8  842.90    5.17
  -2   0  -8  784.69   12.72
   0  -2  -8  842.71   12.73
   0   2  -8  775.91   12.43
  -8   0  -2  763.46   14.26
   0  -2  -8  775.78   10.50
  -8   0   2  801.97   11.47
   0   2  -8  896.00    9.33
  -8   2   0  809.93   13.83
   2   0  -8  781.68   12.29
   0   8   2  754.19   12.16
   0   8  -2  791.14   10.99
  -2   8   0  791.13   11.28
   2   8   0  802.60   11.54
  -8   0  -2  840.58    4.45
   0   2   8  829.51    8.30
  -2   0   8  783.25   11.05
   0  -2   8  727.45   11.30
   2   0   8  767.47   10.57
   0  -8   2  762.75   14.48
   0  -8  -2  772.35   11.58
  -2  -8   0  777.46   13.07
   0   2   8  854.42    8.45
  -2   0   8  799.77   11.23
   0  -2   8  735.51   11.45
   2   0   8  780.34   10.81
   0  -8  -2  779.95   11.74
  -2  -8   0  757.01   11.96
   0  -8   2  796.46   14.73
   0  -8  -2  772.29   12.12
  -2  -8   0  789.55   13.16
  -8  -2  -2  285.51    8.97
  -8  -2   2  312.03    6.96
  -2  -2  -8  301.61    7.74
   2  -2  -8  312.63    7.69
  -8  -2  -2  290.77    4.31
  -2   2  -8  299.34    7.12
  -8   2  -2  310.26    9.40
   2   2  -8  312.56    7.79
  -2   2  -8  291.29    7.79
  -2  -2  -8  305.24    7.87
  -8   2   2  303.92    7.64
  -2   8   2  277.58    7.39
   2   8   2  284.98    7.64
  -8   2  -2  321.86    3.70
  -2   8  -2  301.13    6.84
   2   8  -2  294.31    6.74
  -2  -8  -2  293.25    6.53
   2  -8   2  283.00    8.58
   2  -8  -2  289.62    7.45
   8  -2   2  308.84    7.73
   2  -8  -2  283.65    7.49
  -2   2   8  307.92    5.81
   2  -2   8  312.42    7.99
   2   2   8  274.31    4.64
  -2  -8   2  289.31    8.81
  -2  -2   8  309.12    7.55
  -2  -2   8  311.30    7.69
  -2  -8  -2  306.08    8.08
  -2  -8  -2  308.21    6.71
   2  -2  -8  292.17    5.43
   2   2   8  272.39    4.66
   2  -2   8  306.77    7.99
  -2  -8   2  297.21    6.99
  -2   2   8  322.61    5.99
   2  -8   2  295.25    8.88
  -2  -8   2  282.19    8.66
  -3   1  -8 1117.25   14.69
  -8   1  -3 1044.80   17.61
  -8  -1   3 1167.51   12.73
  -3   1  -8 1137.28   15.56
  -3  -1  -8 1127.70   15.16
   3  -1  -8 1122.83   14.70
   3  -1  -8 1128.02    7.97
  -1  -3  -8 1239.38   15.14
  -8  -1  -3 1224.41    9.45
  -1  -3  -8 1403.41   16.74
  -8   3  -1 1126.38   17.77
  -8  -1  -3 1134.91   18.38
  -8   1   3 1246.27   13.90
   3   1  -8 1256.44   15.39
  -1   3  -8 1177.56   13.48
  -8   3   1 1206.10   16.84
  -8  -3  -1 1159.94   17.51
   1  -3  -8 1294.71   15.87
  -8  -3   1 1184.07   15.11
   8   3  -1 1033.03    7.78
  -1   8  -3 1135.76   13.67
   1   8  -3 1190.75   13.65
  -1   8   3 1169.92   16.09
   1   8   3 1126.48   16.29
  -3   8  -1 1101.36   13.25
  -1   3  -8 1141.77   15.55
   3   8   1 1118.18   14.76
   3   8  -1 1219.11   14.01
  -8   3  -1 1304.69    8.61
   1   3  -8 1249.68   15.88
  -8   1  -3 1154.60    7.69
  -3   8   1 1233.40   14.84
  -3  -8  -1 1177.05   14.53
  -3  -1   8 1144.44   14.83
   1  -8  -3 1059.64   13.12
   8  -1   3 1261.58   15.40
   8  -3   1 1225.18   15.49
  -3   1   8 1203.87   13.84
   3  -1   8 1206.50   14.62
   3   1   8 1050.07   11.39
   1  -3   8 1151.74   15.89
  -1  -8   3 1146.83   17.88
   3  -8   1 1167.20   16.72
  -1  -3   8 1155.96   15.26
   1  -8   3 1206.13   18.92
   3   1   8 1069.70   11.64
   3  -8   1 1178.97   16.63
  -1  -8  -3 1235.81   11.75
  -3  -8   1 1134.34   16.44
   1   3   8 1315.38    6.29
   3  -1   8 1241.62   15.00
  -1  -8  -3 1236.68   16.03
   1  -8   3 1306.95   19.92
   1  -3  -8 1159.59   12.55
  -1  -8  -3 1243.70   12.04
  -3  -8   1 1112.38   16.54
  -3  -8   1 1099.90   14.24
  -3  -8  -1 1196.57   14.58
  -3  -1   8 1139.03   14.85
  -3  -8  -1 1183.93   15.85
   1  -3   8 1176.59   16.10
   1   3   8 1352.68    6.33
  -3   1   8 1215.10   13.86
  -1  -8   3 1178.65   13.73
   1  -8  -3 1134.49   14.66
   1  -8  -3 1139.03   13.91
  -1  -8   3 1156.89   18.24
  -1  -3   8 1145.34   15.20
   3  -3  -8  658.85   11.01
  -3  -3  -8  653.07   11.60
  -8   3   3  619.13   11.05
  -8  -3   3  616.62    9.21
  -3  -3  -8  626.23   12.57
  -3   3  -8  602.85   11.46
   8  -3  -3  660.44    6.02
  -8  -3  -3  606.66   14.22
  -8  -3  -3  675.27    8.41
  -8   3  -3  607.72    6.66
  -3   8  -3  573.14    9.83
  -3   8   3  601.76   11.93
   3   8  -3  605.22    9.82
   3   8   3  610.42   12.51
  -3   3  -8  594.66   11.43
   8   3  -3  630.54    5.96
   3   3  -8  629.54   11.17
  -3  -8   3  547.70   12.40
   3  -8   3  602.73   12.73
   3  -8  -3  580.65   10.26
   3  -8   3  625.05   13.10
  -3  -8  -3  626.89    8.50
   8  -3   3  618.24   11.65
   3  -3   8  627.07   11.97
   3   3   8  569.14    6.22
  -3  -3   8  614.43   11.74
  -3  -8   3  560.24   12.67
   3   3   8  549.84    6.02
  -3  -8   3  629.25    9.86
  -3  -3   8  616.93   11.69
   3  -3  -8  585.04    7.82
  -3  -8  -3  615.97    8.35
  -3  -8  -3  616.70   12.41
   3  -3   8  639.51   12.23
   4   0  -8 2273.81   20.77
  -4   0  -8 2183.92   22.42
  -8   0   4 2241.35   16.83
  -4   0  -8 2250.96   22.10
  -8  -4   0 2194.63   22.99
  -8   4   0 2090.88   24.16
   8   4   0 2277.07   16.32
  -8   4   0 2555.86   15.41
   0   8  -4 2175.02   19.42
   0   8   4 2314.61   25.23
  -8   0  -4 2264.91   14.43
   0   4  -8 2346.75   22.29
   4   8   0 2362.45   20.71
  -4   8   0 2402.36   20.44
   8   0  -4 2555.97    9.28
   4  -8   0 2235.22   22.88
  -4  -8   0 2268.18   22.14
   8   0   4 2434.46   21.07
   8  -4   0 2292.10   20.97
   4   0   8 2428.04   19.99
   0  -4   8 2314.12   23.34
  -4   0   8 2371.40   22.48
   0  -8   4 2275.42   26.28
   0  -8  -4 2347.91   13.74
  -4  -8   0 2296.22   22.65
  -4  -8   0 2234.11   22.11
  -4   0   8 2415.56   22.48
   0  -8   4 2301.66   26.59
   0  -4   8 2357.71   23.77
   0  -8  -4 2309.37   21.79
   0  -8  -4 2373.73   14.23
  -8   2   4  806.87   11.30
  -8   4   2  891.06   14.80
  -4  -2  -8  837.69   13.16
   4  -2  -8  875.98   12.50
   8  -2  -4  938.47    7.83
  -8  -4  -2  834.98   16.25
  -8  -2   4  900.21   10.21
  -4   2  -8  848.12   14.10
  -8   2  -4  866.73   17.02
  -8  -2  -4  916.25   11.03
  -2  -4  -8  929.66   14.54
  -4   2  -8  877.42   13.97
   2  -4  -8  970.24   13.08
  -2  -4  -8  977.12   13.76
  -4  -2  -8  887.58   15.31
  -8  -4   2  884.86   12.53
  -8   4  -2  850.27   16.77
  -2   4  -8  960.62   14.69
  -8  -2  -4  872.85   17.56
  -4   8   2  847.71   13.28
   8   2  -4  942.80    6.83
  -2   8  -4  824.21   11.97
   2   8  -4  867.78   12.47
   4   8   2  868.95   14.15
  -8   4  -2  933.68    8.71
  -4   8  -2  853.13   11.70
   4   8  -2  863.40   11.86
   4   2  -8  900.65   13.16
  -2   8   4  817.43   14.96
  -2   4  -8  850.63   13.71
   2   4  -8  869.74   13.38
   2   8   4  894.59   16.34
  -8   2  -4  846.58    8.26
   8   4  -2  874.28    8.75
  -4  -8   2  835.45   15.00
   4  -8   2  847.63   14.85
  -4  -2   8  856.84   13.98
  -4   2   8  930.06   12.32
   4  -2   8  941.43   13.86
   4   2   8  859.77   10.03
  -4  -8  -2  896.59   11.91
   2  -4   8  918.30   15.56
  -2  -8  -4  842.25    7.50
   8  -2   4  897.29   13.88
   8  -4   2  861.57   13.95
   2  -8  -4  841.61   11.19
   2  -8   4  896.79   16.40
  -8  -4   2  870.54   15.47
  -8  -2   4  927.62   16.58
   4  -2   8  925.14   13.85
  -2  -8   4  891.30   16.23
  -2  -4   8  904.06   14.55
  -4  -8   2  865.83   15.21
  -4  -2   8  850.16   13.94
  -2  -8  -4  918.97   15.01
   4  -2  -8  883.58    8.09
   2  -8  -4  850.82   12.59
  -4  -8   2  921.12   12.87
  -4  -8  -2  875.45   11.68
   2  -4  -8  864.03   10.76
  -2  -8  -4  872.34    7.66
   2  -8  -4  853.61   11.39
   2  -8   4  874.81   16.41
   2  -4   8  915.44   15.75
  -2  -8   4  929.99   11.46
  -8  -4   2  898.32   15.41
  -2  -8   4  877.94   16.08
  -8  -2   4  906.85   16.18
  -4   2   8  945.43   12.22
  -4  -8  -2  886.70   15.13
  -2  -4   8  890.81   14.48
  -8  -4   4 4997.44   24.50
  -4  -4  -8 5181.12   38.65
  -8   4  -4 4537.45   40.77
   4  -4  -8 6035.67   31.93
  -4   4  -8 4802.96   36.98
  -8  -4  -4 5513.55   26.38
  -8  -4  -4 4797.56   42.87
  -4  -4  -8 5787.87   34.01
  -8   4  -4 5166.09   23.01
  -4   4  -8 4657.30   32.84
  -4   8  -4 4819.56   29.08
   4   8  -4 4844.50   29.08
   4   8   4 5670.38   42.39
   8   4  -4 5274.85   21.59
   4   4  -8 4689.26   31.12
  -4   8   4 4999.27   38.51
  -4  -8   4 4820.38   38.70
  -4  -4   8 5181.70   36.67
   4  -8   4 4538.81   36.73
   4  -4   8 4922.75   35.36
   4  -8  -4 4687.98   28.35
   4  -8   4 4590.76   36.59
   8  -4   4 4910.17   34.97
  -4  -8  -4 5223.62   22.21
   4  -4   8 5074.10   36.25
  -4  -4   8 5357.21   36.98
  -4  -8   4 4687.68   38.25
  -4  -8  -4 5158.57   21.84
  -4  -8  -4 5466.64   40.92
  -4  -8   4 5777.14   29.59
   4  -4  -8 5401.56   24.54
  -8  -1  -5  746.12   10.72
  -5  -1  -8  682.74   13.89
   5   1  -8  736.89   11.68
  -8  -1  -5  738.67   16.21
  -5   1  -8  770.66   13.30
  -8   5   1  740.69   15.04
  -5   1  -8  756.78   14.29
  -8   1  -5  745.75   15.93
  -5  -1  -8  696.23   12.58
   5  -1  -8  743.79   11.80
  -8  -1   5  737.40    8.54
  -8  -5  -1  728.73   14.54
  -8  -5   1  772.30   12.94
   8  -1  -5  791.18    7.90
  -8   5  -1  737.90   15.89
   1   8   5  756.34   15.52
  -1   8  -5  749.55   12.07
   1   8  -5  684.93   11.55
   5   8  -1  716.51   11.47
   5   8   1  740.23   12.74
   8   5  -1  724.99    9.56
   8   5   1  745.48   11.33
  -8   5   1  725.87   10.34
  -5   8  -1  743.92   11.22
   1   5  -8  728.85   12.91
  -8   5  -1  809.99    9.40
   8   1  -5  767.44    7.10
  -1   5  -8  748.24   13.18
  -8   1  -5  755.56    9.44
  -5   8   1  717.35   12.11
  -1   8   5  707.95   14.83
   5  -8  -1  718.39   12.57
  -5  -8   1  732.89   13.70
   1  -8   5  738.19   15.99
   8   1   5  761.50   11.49
   8  -5  -1  724.52   12.10
  -5  -8  -1  727.82   12.17
  -5  -1   8  726.68   13.70
   5  -8   1  682.74   12.96
   5   1   8  762.67   10.75
   8  -1   5  706.00   11.99
   8  -5   1  709.29   12.85
  -5   1   8  779.17   13.09
  -8  -5   1  781.26   14.44
  -1  -8   5  787.78   15.60
  -1  -5   8  764.13   14.01
  -8  -1   5  803.75   15.55
   5  -1   8  775.19   12.38
   1  -5   8  686.52   13.85
  -1  -8  -5  720.31   12.87
  -1  -8   5  852.81   11.05
  -1  -5  -8  744.28   12.63
  -5  -8   1  755.12   13.95
  -5  -8   1  793.12   12.90
  -5  -8  -1  740.51   12.13
  -5  -1   8  731.34   13.53
   1  -5   8  705.92   14.13
   1  -5  -8  761.80   11.43
   1  -8   5  717.81   15.35
  -1  -8   5  777.12   15.65
  -5   1   8  772.34   12.82
  -8  -5   1  760.32   14.06
  -1  -5   8  765.53   14.03
   1  -8  -5  719.03   11.89
  -5  -8  -1  767.40   14.40
  -8  -1   5  805.42   15.34
  -3   5  -8  336.67   10.14
  -5  -3  -8  284.46    7.90
   5  -3  -8  322.69    7.64
  -8  -3  -5  285.80    6.75
   8  -3  -5  318.83    5.70
  -8  -3   5  300.62    5.33
  -3  -5  -8  293.59    9.00
  -8   3  -5  311.47   10.73
  -5   3  -8  287.39    9.17
  -8  -5  -3  288.97   10.23
  -5  -3  -8  281.77    9.49
  -8   5  -3  311.74   11.24
  -8  -5   3  308.52    7.06
  -8  -3  -5  296.69   10.98
  -3   8   5  265.29    9.09
   8   3  -5  289.09    5.00
  -3   8  -5  280.84    7.44
   3   8   5  340.04   11.28
   3   8  -5  262.29    7.12
  -8   5  -3  295.86    5.69
  -5   8  -3  266.69    6.67
   5   8  -3  280.02    7.03
  -5   8   3  254.86    8.12
   8   5  -3  276.86    5.54
   5   3  -8  275.72    7.24
   5   8   3  307.02    9.72
  -3   5  -8  303.73    8.63
   3   5  -8  277.01    7.89
  -8   3  -5  285.74    5.65
  -5   3  -8  299.78    8.41
  -5  -8   3  298.68    9.58
   5  -3   8  294.51    8.43
  -5  -3   8  294.49    8.92
   5   3   8  295.34    5.78
   5  -8  -3  281.42    7.54
  -8  -5   3  305.23    9.66
   3  -8  -5  271.25    6.05
   3  -8   5  273.27    9.16
   3  -5   8  281.83    9.05
  -8  -3   5  310.35    9.98
   8  -3   5  277.69    8.12
   8  -5   3  269.97    8.32
  -5  -8  -3  272.28    6.23
   5  -8   3  264.24    8.73
  -3  -8   5  318.00   10.09
  -3  -5   8  294.49    8.83
   3  -8  -5  272.61    6.15
  -3  -5   8  307.73    9.12
  -8  -5   3  318.04    9.93
   3  -5  -8  285.52    6.31
  -3  -8  -5  285.59    9.02
  -5  -8  -3  280.71    9.34
  -3  -8   5  324.15    6.44
  -5  -8   3  282.29    9.41
  -5  -3   8  294.52    8.93
   3  -5   8  296.79    9.36
  -5  -8   3  340.87    7.86
   3  -8  -5  277.77    7.09
   3  -8   5  270.03    9.30
  -8  -3   5  306.09    9.93
  -5  -8  -3  263.70    6.03
   5  -3  -8  265.70    4.81
  -3  -8   5  297.66    9.84
  -5  -5  -8  196.47    8.28
  -8  -5  -5  206.08    9.34
  -8   5  -5  201.58    9.46
   5  -5  -8  213.55    6.00
  -5  -5  -8  200.36    6.56
  -5   5  -8  191.88    8.30
  -8   5  -5  199.13    5.22
  -5   8  -5  188.75    6.11
  -5   8   5  189.05    8.30
   5   8  -5  191.58    6.29
   8   5  -5  193.09    5.01
   5   8   5  221.37    9.39
  -5   5  -8  202.02    7.14
   5   5  -8  181.34    6.19
   5  -8   5  185.54    7.67
  -5  -8   5  222.55    8.68
   5  -5   8  190.83    7.51
  -5  -5   8  217.59    8.18
  -8  -5   5  199.16    8.33
   5  -5   8  193.37    7.43
   5  -8   5  189.52    7.76
   8  -5   5  172.51    6.94
   5  -8  -5  193.52    5.92
  -5  -8   5  210.61    8.44
  -5  -5   8  224.83    8.39
  -5  -8   5  222.65    5.51
  -5  -8  -5  193.35    8.29
   5  -5  -8  188.63    4.82
  -8  -5   5  210.19    8.65
  -6   0  -8  455.46   11.83
  -8   0  -6  477.48   13.40
  -6   0  -8  486.07   10.84
  -8   0  -6  461.92    8.94
  -8  -6   0  517.03   12.03
   6   0  -8  493.12    9.42
   0   8  -6  473.11   10.34
   6   8   0  455.18    9.94
   0   8   6  507.95   13.83
   8   6   0  488.52    9.67
   0   6  -8  453.57   10.41
  -6   8   0  472.82    9.57
   8   0  -6  491.32    7.06
  -8   6   0  486.86    8.75
   6  -8   0  444.32   10.54
   6   0   8  479.09    9.33
  -6  -8   0  453.34   10.32
   8   0   6  468.70    9.59
  -6   0   8  482.56   11.34
   8  -6   0  455.79   10.38
   0  -8   6  471.49   12.39
   0  -6   8  482.58   12.01
  -8  -6   0  475.32   11.20
  -6  -8   0  497.26   11.40
   0  -8  -6  449.48   10.05
  -6  -8   0  465.35   10.45
   0  -8   6  463.92   12.39
  -6   0   8  487.39   11.37
   0  -6   8  472.73   12.00
  -8  -6   0  476.97   10.99
   0  -6  -8  468.69    9.85
  -8  -2  -6  366.82   12.12
  -8   6  -2  390.94   12.94
  -8  -2  -6  380.09    8.72
  -6   2  -8  352.32   10.50
  -8   2  -6  375.34   11.95
  -6  -2  -8  344.43    8.87
   6  -2  -8  387.94    8.47
  -6  -8  -2  394.58   11.44
  -8  -6  -2  380.02   11.64
  -6  -2  -8  347.92   10.89
   8  -2  -6  391.33    6.86
  -8  -6   2  367.39    8.62
  -2   8  -6  366.29    9.09
   2   8  -6  302.45    8.17
  -6   8   2  351.82    9.21
  -6   2  -8  379.31    9.53
  -2   8   6  358.02   11.60
  -6   8  -2  353.42    7.82
  -8   6  -2  349.41    6.79
   2   8   6  392.18   12.50
   6   2  -8  378.85    8.34
   6   8   2  370.26   10.33
   6   8  -2  359.28    8.20
  -8   6   2  369.49    8.98
  -2   6  -8  350.98    9.29
   2   6  -8  340.96    8.93
   8   2  -6  378.97    6.14
   8   6  -2  358.50    7.25
  -8   2  -6  371.80    7.51
  -6  -8   2  376.58   10.68
   6  -8   2  347.72    9.70
   8   2   6  364.25    7.72
  -6  -2   8  320.20    9.51
   8  -6  -2  343.45    8.59
   2  -6   8  362.26   11.09
   6  -2   8  354.98    8.81
   2  -8   6  364.31   11.39
  -8  -2   6  387.88   11.47
   8  -6   2  339.28    9.32
   8  -2   6  346.34    8.83
  -6  -8  -2  339.38    7.93
  -2  -8   6  380.61   11.18
  -2  -6   8  376.85   10.47
  -8  -6   2  368.99   10.49
   6  -8  -2  337.24    8.62
   6   2   8  373.31    7.54
   2  -6  -8  355.70    7.77
  -2  -6  -8  377.85    9.86
  -6  -8  -2  348.14    8.03
  -2  -6   8  365.11   10.28
  -6  -8   2  373.50   10.64
  -6  -8   2  405.29    9.18
  -6  -2   8  337.44    9.74
   2  -8   6  372.08   11.57
   2  -6   8  371.71   10.99
  -8  -6   2  374.86   10.66
  -8  -2   6  391.13   11.36
   2  -8  -6  343.89    8.13
  -2  -8   6  392.02    6.81
  -2  -8  -6  363.76    9.93
  -2  -8   6  381.48   11.08
  -8   6  -4  280.64   11.46
   6  -4  -8  305.20    7.40
  -8  -4  -6  296.68    7.49
  -6  -4  -8  285.12    8.13
  -4   6  -8  329.16   11.60
  -6  -8  -4  302.58   10.60
  -6  -8   4  299.24    7.04
  -4  -6  -8  286.05    9.69
  -8   4  -6  290.83   11.06
  -6   4  -8  269.02    9.71
  -8  -6  -4  280.31   10.93
  -6  -4  -8  293.16   10.40
  -8  -4  -6  393.66   13.11
  -8  -6   4  279.16    6.45
  -4   8  -6  271.16    7.84
   4   8  -6  258.97    7.52
  -8   6  -4  257.13    6.02
   8   4  -6  280.65    6.03
  -6   8  -4  259.56    6.95
   6   8   4  301.59   10.54
   6   8  -4  261.94    7.09
  -4   8   6  259.05    9.99
  -6   4  -8  271.83    8.14
   6   4  -8  280.44    7.38
  -4   6  -8  268.98    8.23
  -8   4  -6  266.93    6.28
   4   6  -8  252.69    7.55
  -6   8   4  254.00    8.98
  -4  -6   8  280.13    9.25
  -6  -8   4  265.65    9.58
   8   4   6  262.87    6.26
  -6  -4   8  279.23    9.39
   8  -6  -4  249.16    6.95
  -8  -6   4  260.73    9.61
  -8  -4   6  264.65    9.63
   4  -6   8  263.09    9.11
   6  -8  -4  249.36    7.10
   6  -8   4  265.10    9.19
   8  -4   6  250.28    8.24
   6  -4   8  272.64    8.63
  -4  -8   6  294.32    9.99
  -4  -8   6  287.50    9.88
  -8  -6   4  280.25    9.90
  -4  -6   8  284.31    9.36
   6  -4  -8  260.16    5.24
  -4  -8   6  279.26    5.53
  -4  -8  -6  312.55   10.34
  -6  -8   4  269.27    9.72
   4  -8  -6  251.38    6.67
  -6  -4   8  264.40    9.16
  -8  -4   6  262.81    9.69
   4  -6   8  271.82    9.30
   4  -6  -8  259.48    6.25
  -6   6  -8  269.61   11.18
  -6  -8  -6  285.31   11.00
  -6  -6  -8  244.74    9.95
  -8  -6  -6  264.68   11.15
  -8   6  -6  246.98   11.23
  -8   6  -6  228.63    6.44
  -6   8  -6  237.73    7.29
   8   6  -6  248.03    6.60
   6   8  -6  244.04    7.53
  -6   6  -8  227.02    7.53
   6   6  -8  238.72    7.45
  -6  -8   6  239.42    9.48
  -6  -6   8  251.93    9.36
   8  -6   6  230.55    8.53
   8  -6  -6  208.71    6.19
  -8  -6   6  226.36    9.36
   6  -8   6  237.21    9.07
   6  -6   8  239.58    8.72
   6  -6   8  243.37    8.83
  -8  -6   6  239.23    9.62
  -6  -8   6  231.59    9.42
  -6  -6   8  239.44    9.19
   6  -6  -8  230.15    5.65
  -7  -1  -8  361.46   11.52
  -8  -1  -7  414.26    9.70
  -8  -1  -7  397.24   12.68
   8  -1  -7  439.68    7.86
   7  -1  -8  435.93    8.84
  -7   1  -8  381.76   11.55
  -7  -8  -1  411.85   11.63
  -8   1  -7  389.79   12.24
  -8  -7  -1  425.65   11.83
  -7  -8   1  464.85   11.05
  -8  -7   1  445.04   10.65
  -7  -1  -8  388.56    9.95
  -1   8  -7  393.30   10.01
   1   8  -7  380.53    9.80
  -7   8   1  384.55    9.44
   8   7  -1  385.02    8.76
  -8   7   1  376.73    8.97
   7   1  -8  405.67    8.43
   7   8   1  400.99   10.37
  -7   1  -8  420.26   10.14
  -8   1  -7  399.99    9.04
   8   1  -7  399.81    7.29
  -7   8  -1  410.32    8.84
   8   7   1  428.54   10.45
  -8   7  -1  425.12    8.54
  -1   7  -8  379.69    9.86
   1   7  -8  358.01    9.55
   7   8  -1  377.73    9.16
  -7  -8  -1  360.85    9.18
   1  -8   7  379.27   11.66
   7  -1   8  384.19    9.10
  -1  -8   7  419.62   11.86
   8   1   7  401.18    8.70
  -7  -8   1  389.80   10.57
  -8  -7   1  404.62   10.88
  -7  -1   8  396.31   11.16
   1  -7   8  369.11   11.33
   7  -8   1  355.62   10.00
   8  -7   1  335.45    9.38
  -8  -1   7  440.40   12.52
   8  -1   7  360.91    8.78
  -8  -7  -1  369.14    9.59
  -1  -7   8  411.67   11.51
   8  -7  -1  373.75    9.60
   7  -8  -1  365.11    9.53
   7   1   8  392.38    8.36
   1  -8   7  361.35   11.40
   1  -8  -7  395.58    9.30
   1  -7  -8  397.20    9.16
  -1  -7  -8  369.37    9.52
  -7  -8   1  404.40   10.77
  -1  -8   7  449.62    7.38
   1  -7   8  368.20   11.35
  -1  -8  -7  382.29   10.09
  -8  -7   1  397.24   10.79
  -7  -8  -1  372.24    9.31
  -7  -1   8  385.45   10.99
  -1  -7   8  409.85   11.44
  -8  -1   7  436.63   12.22
  -1  -8   7  414.42   11.74
  -8  -7  -1  359.71    9.30
  -8  -7  -3  712.50   16.81
  -8   7  -3  776.75   20.45
  -7  -3  -8  664.34   12.69
  -8  -3  -7  682.80   12.35
   7  -3  -8  797.76   11.95
   8  -3  -7  807.16   11.07
  -8   3  -7  711.37   17.11
  -7   3  -8  717.39   16.48
  -7  -8  -3  714.67   16.60
  -7  -8   3  809.64   12.78
  -8  -7   3  770.47   12.37
  -7  -3  -8  665.13   16.50
  -8  -3  -7  676.75   17.22
  -3   8  -7  732.31   13.74
   3   8  -7  633.78   12.60
  -8   7   3  655.75   13.48
   7   8   3  773.41   15.67
  -8   7  -3  704.38   10.46
  -7   8  -3  699.43   11.12
   7   8  -3  656.29   11.45
  -7   3  -8  714.79   12.95
   8   7  -3  682.62   11.04
  -7   8   3  653.29   14.32
  -8   3  -7  762.16   12.17
   7   3  -8  665.92   11.11
  -3   7  -8  718.36   13.68
   3   7  -8  607.00   12.33
   8   7   3  763.06   15.19
  -3  -8   7  751.54   15.80
   7  -8   3  595.31   13.40
  -7  -8   3  760.86   16.52
   7   3   8  758.01   10.67
   7  -3   8  625.67   12.60
   7  -8  -3  668.72   12.07
  -7  -3   8  654.51   14.66
  -8  -7   3  741.92   16.16
   8   3   7  730.28   10.92
   8  -7  -3  668.05   12.22
  -8  -3   7  726.08   16.12
   3  -8   7  662.49   15.64
   3  -7   8  673.73   15.53
   8  -7   3  620.01   13.83
   8  -3   7  650.20   13.13
  -3  -7   8  741.62   15.39
  -3  -8   7  776.40   16.37
  -3  -7   8  759.07   15.78
   3  -7  -8  708.51   11.26
  -3  -8  -7  668.57   14.59
  -3  -7  -8  686.44   14.90
  -7  -8   3  754.02   16.30
  -7  -3   8  657.09   14.66
   3  -7   8  673.40   15.72
  -8  -7   3  750.99   16.22
  -8  -3   7  730.00   16.29
   3  -8   7  642.86   15.68
   3  -8  -7  676.54   11.28
  -8  -5  -7  581.60   11.35
  -7  -5  -8  580.24   11.86
  -8   7  -5  502.23   16.96
  -5  -8  -7  571.79   15.27
  -5  -7  -8  564.23   14.76
  -7  -8  -5  592.71   16.07
  -8  -7  -5  596.08   16.89
  -8   5  -7  467.63   14.89
  -7  -5  -8  549.87   15.39
  -7   5  -8  466.33   14.46
  -8  -5  -7  572.89   16.54
   8  -5  -7  496.83    8.69
   7  -5  -8  497.37    9.37
   5   7  -8  506.05   11.36
  -5   8  -7  445.21   10.77
   8   5  -7  514.92    9.44
   5   8  -7  502.98   11.19
  -8   7  -5  402.80    8.36
  -7   8  -5  426.99    9.37
   7   8  -5  518.03   10.49
   8   7  -5  514.69    9.75
  -7   8   5  538.45   14.56
  -7   5  -8  428.74   10.20
  -8   5  -7  438.23    9.24
  -5   7  -8  443.49   10.94
   7   5  -8  495.71   10.10
  -5  -7   8  464.97   12.72
   8  -7   5  489.64   12.60
  -7  -8   5  452.45   13.32
   8  -5   7  495.70   12.20
  -7  -5   8  447.53   12.91
   5  -8   7  504.60   13.60
  -8  -7   5  435.66   13.01
  -8  -5   7  413.53   12.52
   8  -7  -5  401.14    9.12
   5  -7   8  516.64   13.31
   5  -8   7  523.48   13.62
   7  -8  -5  404.10    9.08
   7  -8   5  495.41   13.19
   5  -7   8  533.68   13.68
   7  -5   8  521.65   12.74
  -5  -7   8  465.47   12.65
  -7  -8   5  453.44   13.42
  -7  -5   8  441.87   12.68
  -8  -7   5  454.35   13.22
   7  -5  -8  405.03    7.02
   5  -8  -7  412.37    8.45
   5  -7  -8  415.64    8.14
  -8  -5   7  425.45   12.72
  -8   7  -7  162.36   10.27
  -7   7  -8  162.65    9.96
  -7  -8  -7  167.30    9.09
  -7  -7  -8  168.79    9.22
  -8  -7  -7  164.09    9.36
  -8   7  -7  135.36    5.81
  -7   8  -7  135.34    5.88
   7   7  -8  135.16    5.84
   8   7  -7  137.89    5.63
   7   8  -7  128.75    5.84
  -7   7  -8  139.04    6.23
   7  -7   8  133.13    7.04
  -7  -7   8  167.29    8.25
   7  -7   8  125.87    6.77
  -8  -7   7  140.64    7.99
   7  -8   7  133.22    7.08
   7  -8   7  138.88    7.29
   8  -7   7  131.02    7.02
  -7  -7   8  152.09    7.96
  -8  -7   7  136.93    7.77
   7  -8  -7  116.45    4.48
   7  -7  -8  119.08    4.30
  -8   0  -8 3146.78   36.18
  -8   0  -8 3451.20   29.46
  -8  -8   0 3785.22   34.14
  -8   8   0 3595.44   28.84
   8   8   0 3647.54   31.26
   8   0  -8 3575.53   24.19
   0   8  -8 3376.18   31.06
  -8  -8   0 3403.30   31.32
   8   0   8 3292.42   26.42
   0  -8   8 3444.10   34.92
   8  -8   0 3029.76   29.04
   0  -8  -8 3654.15   30.70
  -8  -8   0 3442.94   31.50
   0  -8   8 3405.14   35.06
  -8  -2  -8  562.07   15.69
  -8   2  -8  562.27   15.44
  -8  -8  -2  592.49   14.98
  -8  -2  -8  570.01   12.30
  -8  -8   2  634.64   12.56
   8  -2  -8  628.50   10.50
   8   8   2  575.62   13.32
  -8   8   2  550.74   12.91
  -8   2  -8  551.96   11.57
  -8   8  -2  557.09   10.35
   8   2  -8  565.25    9.78
   8   8  -2  551.46   11.29
  -2   8  -8  556.53   12.78
   2   8  -8  535.60   12.31
   8  -2   8  539.17   11.71
  -8  -8   2  558.15   13.69
   2  -8   8  579.85   15.30
   8  -8  -2  513.86   11.24
   8   2   8  546.76    9.80
  -8  -2   8  567.52   14.37
  -2  -8   8  592.30   14.47
   8  -8   2  505.27   12.61
   2  -8   8  544.61   14.67
   2  -8  -8  551.59   10.84
  -8  -2   8  551.47   14.17
  -8  -8   2  557.70   13.86
  -2  -8  -8  578.09   13.37
  -2  -8   8  577.43   14.22
  -8  -4  -8  927.93   15.20
   8  -4  -8  885.85   12.55
  -4  -8  -8  930.16   18.69
  -8   4  -8  805.59   19.28
  -8  -8  -4  977.65   21.19
  -8  -8   4  827.93   12.59
  -8  -4  -8  938.85   21.13
   4   8  -8  855.97   15.55
  -8   8  -4  753.10   11.96
  -8   8   4  882.08   18.16
   8   8  -4  855.58   13.51
  -8   4  -8  795.44   13.62
   8   4  -8  858.20   12.51
  -4   8  -8  771.16   15.13
  -4  -8   8  870.61   17.77
   8  -8  -4  755.33   13.32
   8  -8   4  823.58   16.55
   8  -4   8  831.35   15.62
  -8  -8   4  689.06   16.43
  -8  -4   8  728.83   16.51
   4  -8   8  885.48   18.48
  -4  -8   8  861.90   17.70
   4  -8   8  859.83   18.36
  -8  -4   8  764.00   16.91
  -8  -8   4  808.15   17.80
   4  -8  -8  763.63   11.94
  -8  -6  -8  408.69   14.31
  -6  -8  -8  413.94   13.69
  -8   6  -8  381.13   14.45
   8  -6  -8  375.91    8.23
  -8  -6  -8  431.42   10.61
  -6   8  -8  348.51   10.24
   8   6  -8  364.67    9.05
   6   8  -8  349.24    9.92
  -8   8  -6  326.53    8.50
   8   8  -6  378.25    9.45
  -8   6  -8  328.72    9.05
  -6  -8   8  388.75   12.41
   6  -8   8  356.68   12.02
  -8  -8   6  354.41   12.67
  -8  -6   8  359.69   12.05
   6  -8   8  359.03   11.84
   8  -8   6  366.70   11.93
   8  -6   8  358.88   11.38
  -6  -8   8  387.35   12.48
  -8  -8   6  370.27   12.82
  -8  -6   8  366.07   12.17
   6  -8  -8  315.88    7.33
  -1   0  -9   90.25    3.63
   1   0  -9   94.34    2.69
  -9  -1   0   99.37    4.83
  -9   0  -1   98.97    5.15
   0   1  -9   86.86    4.54
  -9   0   1   99.30    4.65
   0   1  -9   97.40    3.13
  -9   1   0   98.25    5.02
   0  -1  -9   92.15    4.63
  -1   0  -9   86.34    4.50
   1   0  -9   90.70    4.54
   0  -1  -9   98.82    3.73
  -1   9   0   88.76    4.17
   1   9   0   91.87    4.30
   1  -9   0   97.24    5.32
   0  -9   1   90.27    4.98
   0  -9  -1   93.28    4.64
   1   0   9   83.94    3.39
  -1  -9   0   93.20    4.81
   0  -1   9   82.97    3.64
   0   1   9   96.08    3.35
  -1   0   9   95.95    3.78
   0   1   9   91.45    3.30
  -1   0   9   93.41    3.71
   0  -9   1   86.88    4.22
   0  -9   1   89.01    4.96
   1  -9   0   92.57    5.09
   0  -9  -1   90.44    4.38
   0  -9  -1   92.65    4.75
  -1  -9   0   86.77    4.31
   1   0   9   97.79    3.68
  -1  -9   0   89.24    4.73
   0  -1   9   89.27    3.80
   1   2  -9  148.71    5.88
  -1   2  -9  133.72    4.41
  -9  -2  -1  146.13    6.32
  -9  -1  -2  148.53    6.75
  -9  -2   1  124.65    5.03
  -1  -2  -9  131.65    5.55
   1  -2  -9  121.50    5.23
  -2   1  -9  122.52    4.58
  -9  -1   2  129.94    4.84
  -9   1  -2  125.37    6.21
  -2   1  -9  118.86    5.35
  -9   2  -1  129.14    6.19
  -2  -1  -9  125.65    5.52
   2  -1  -9  131.87    5.51
  -9   1   2  143.12    5.39
   2   1  -9  137.96    5.59
   1  -2  -9  120.98    4.08
  -9   2   1  133.64    5.65
  -1   2  -9  115.61    5.21
  -1  -2  -9  134.13    5.07
   2  -1  -9  129.39    3.21
  -2  -1  -9  135.22    5.26
  -1   9   2  127.56    5.37
   1   9   2  116.00    5.12
  -1   9  -2  122.97    4.78
   1   9  -2  133.92    5.04
  -2   9  -1  120.11    4.73
   2   9  -1  131.75    5.02
  -2   9   1  134.18    5.29
   2   9   1  112.21    4.98
  -2  -1   9  120.41    4.65
  -2   1   9  142.59    4.64
  -1   2   9  142.44    3.93
   2  -9  -1  122.58    5.56
   2  -9   1  141.76    6.32
   1  -9   2  154.14    7.11
   2  -1   9  130.04    5.02
   1  -9  -2  110.79    4.94
   2   1   9  107.92    3.53
   1  -2   9  131.30    5.04
  -1  -9   2  123.97    6.12
  -2  -9   1  120.67    5.77
  -1  -2   9  118.70    4.74
  -1  -9  -2  140.42    5.07
   1   2   9  126.84    3.25
   1   2   9  129.07    3.32
  -2  -9  -1  144.06    5.80
  -2  -1   9  123.73    4.68
  -2   1   9  144.81    4.69
  -1   2   9  149.39    3.97
   1  -9  -2  121.94    5.22
   2  -9  -1  119.66    5.55
   2  -9   1  143.21    6.47
   1  -9   2  135.66    6.59
   2  -1   9  129.33    4.92
  -1  -9   2  119.83    4.77
   2   1   9  107.31    3.53
   1  -2   9  126.24    4.98
  -1  -9   2  122.42    6.07
  -1  -9  -2  139.68    5.68
  -2  -9   1  122.71    5.01
  -2  -9   1  125.26    5.87
  -1  -2   9  117.63    4.73
  -1  -9  -2  138.48    5.06
   0  -3  -9    0.82    0.64
  -9   0   3    0.75    0.60
  -9   3   0    1.92    1.16
  -3  -9   0    1.02    0.69
   0  -3  -9    0.96    0.80
  -9   0  -3    6.30    1.54
   3   9   0    6.04    1.25
   0   9   3    1.06    0.90
   0   9  -3    1.02    0.70
  -9   0  -3    1.29    0.32
   0   3  -9    7.86    1.57
  -3   0  -9    0.29    0.86
   3   0  -9    0.02    0.63
  -3   9   0    2.11    0.79
   0  -9   3    0.45    0.97
   0  -3   9    2.00    1.04
   0  -9  -3    2.31    0.73
  -3  -9   0    0.18    0.70
   3  -9   0    4.12    1.39
  -3   0   9    2.38    0.81
   3   0   9    1.58    0.53
  -3   0   9    0.79    0.64
   0  -9   3    0.78    0.96
   0  -9  -3    1.18    0.73
   0  -3   9    2.06    0.98
   0  -9   3    1.50    0.93
   0  -9  -3    1.68    0.68
  -3  -9   0   -0.19    0.84
   3  -9   0    5.65    1.21
   3   0   9    1.03    0.75
  -9  -2  -3  461.42   12.81
  -9  -3   2  469.87    9.23
  -2  -3  -9  504.31   11.02
   2  -3  -9  485.91   10.39
  -9  -2   3  446.84    8.33
  -3  -2  -9  453.26   10.46
   3  -2  -9  453.85    9.94
  -9   2  -3  438.10   12.42
  -9   3  -2  448.30   12.44
   3  -2  -9  442.03    6.46
  -3   2  -9  436.26   10.25
  -2  -3  -9  480.90   10.76
  -2   3  -9  461.29    9.57
  -3  -2  -9  457.26   10.68
  -9  -2  -3  474.84    6.22
  -9   2   3  442.83    9.29
  -9   3   2  463.01   10.51
  -9  -3  -2  455.57   12.30
  -9   2  -3  450.73    4.95
  -3   9   2  434.51   10.14
   3   9   2  434.74   10.41
  -2   9   3  459.99   11.05
  -2   9  -3  418.15    8.90
   2   9  -3  459.05    9.38
   2   9   3  428.99   10.84
  -3   9  -2  436.61    9.12
  -9   3  -2  472.49    5.35
  -2   3  -9  459.15   10.52
   2   3  -9  460.46   10.27
   3   2  -9  466.68   10.12
   3   9  -2  444.40    9.20
   3  -9   2  453.53   11.62
  -3  -2   9  441.48    9.66
  -2  -9  -3  445.12    7.46
  -3  -9  -2  463.56    8.73
   9  -2   3  467.39   10.39
   9  -3   2  469.91   10.40
   3  -9   2  432.61   11.24
  -3   2   9  492.87    8.50
   3  -2   9  487.73   10.49
   2  -9   3  470.27   12.33
   2  -9  -3  439.60    9.54
   2  -3   9  477.01   11.09
   3   2   9  419.20    6.71
  -2  -9   3  451.88   11.91
  -2  -3   9  433.24    9.59
  -3  -9   2  423.33   11.04
  -2  -3   9  439.69    9.79
  -3  -9   2  417.61   11.12
  -3  -9   2  453.54    9.37
  -3  -2   9  443.66    9.65
  -2  -9  -3  484.49   11.07
  -2  -9  -3  453.36    7.61
  -3  -9  -2  455.01    8.68
  -3  -9  -2  486.44   11.39
   3   2   9  415.55    6.58
   3  -2   9  477.03   10.47
   2  -9  -3  424.59    9.35
   2  -3   9  464.81   10.73
  -3   2   9  501.40    8.56
   2  -9   3  474.86   12.57
   2  -3  -9  450.40    7.79
  -2  -9   3  452.79    8.92
   2  -9  -3  442.24    9.65
  -2  -9   3  441.88   11.69
  -4  -1  -9  113.90    5.52
  -9  -1  -4  136.19    7.42
  -4   1  -9  124.28    5.62
   4   1  -9  133.09    5.39
  -9  -1   4  127.12    4.22
  -1  -4  -9  126.18    5.29
  -4  -1  -9  112.37    5.35
   4  -1  -9  122.39    5.22
  -9  -1  -4  124.62    3.44
  -9   4  -1  133.61    6.83
  -4   1  -9  126.19    5.67
  -9   1   4  123.40    4.44
  -9  -4  -1  129.16    6.31
   1  -4  -9  141.33    5.69
  -1  -4  -9  139.39    5.87
  -9  -4   1  132.37    5.44
  -9   4   1  124.15    6.02
   4   9   1  117.44    5.36
  -1   9  -4  122.08    5.06
   1   9  -4  128.55    5.18
  -1   9   4  112.72    5.93
   1   9   4  127.11    6.31
  -1   4  -9  126.50    5.55
  -4   9  -1  118.10    4.78
   1   4  -9  124.27    5.49
   4   9  -1  122.30    5.03
  -9   1  -4  121.54    2.96
  -4   9   1  121.03    5.27
   4   1   9  123.27    4.31
  -4  -9   1  129.06    5.95
   4  -1   9  129.48    5.20
  -1  -9  -4  114.96    3.11
   4  -9  -1  122.46    5.56
  -4  -9  -1  128.75    5.16
  -4  -1   9  132.78    5.51
   9  -1   4  126.51    5.31
   9  -4   1  122.36    5.35
   4   1   9  127.67    4.48
  -4   1   9  122.32    4.91
   4  -1   9  134.61    5.22
   4  -9   1  119.87    5.78
   1  -9   4  135.40    7.00
   1  -4   9  116.31    5.42
   1  -9  -4  123.97    4.06
  -1  -9   4  114.73    6.18
  -1  -4   9  123.99    5.48
  -1  -9  -4  124.76    5.60
  -4  -9   1  126.22    5.88
  -1  -9  -4  115.43    3.17
  -4  -9  -1  129.04    5.19
  -4  -1   9  127.82    5.40
  -4  -9   1  127.04    5.39
  -1  -9   4  140.41    4.93
   1  -9   4  128.04    6.70
  -4   1   9  121.86    4.91
  -4  -9  -1  133.45    6.07
   1  -4   9  124.05    5.69
   1  -9  -4  128.08    5.27
   1  -9  -4  125.54    4.10
  -1  -9   4  117.54    6.29
  -1  -4   9  123.23    5.42
  -9  -4   3  120.29    4.39
  -4  -3  -9  122.99    5.51
   4  -3  -9  123.78    5.11
  -9  -3   4  118.48    4.01
  -9  -3  -4  126.56    4.23
  -9   3  -4  125.70    7.14
  -4   3  -9  120.20    5.71
  -3  -4  -9  125.52    5.93
  -9   4  -3  120.10    6.90
  -4  -3  -9  118.49    5.91
  -3   4  -9  157.29    7.48
  -9  -4  -3  112.75    6.75
  -9  -4  -3  121.38    3.67
   3  -4  -9  135.23    5.38
  -9  -3  -4  121.54    7.13
  -3  -4  -9  131.88    5.73
  -9   3  -4  114.54    3.18
  -3   9  -4  114.69    4.91
  -9   4  -3  114.18    3.15
   3   9  -4  114.38    4.81
  -4   9  -3  113.42    4.73
  -4   9   3  105.33    5.48
   4   9  -3  116.59    4.91
   4   9   3  118.92    6.19
  -4   3  -9  152.76    6.59
  -3   9   4  102.92    5.72
   4   3  -9  121.50    5.23
   3   4  -9  111.10    5.12
   3   9   4  102.22    6.01
  -3  -4   9  122.87    5.62
  -4  -9   3  125.81    6.42
   4  -9  -3  108.11    4.88
  -4  -3   9  115.45    5.39
   3  -9  -4  108.40    4.53
   4  -9   3  110.51    5.88
   3  -9   4  111.88    6.19
  -4  -9  -3  107.76    3.78
   9  -3   4  111.92    5.47
   9  -4   3  112.70    5.57
   3  -9  -4  109.55    4.46
   4  -3   9  120.92    5.53
   4  -9   3  106.41    5.81
   3  -4   9  165.13    7.22
   4  -3   9  125.17    5.73
  -9  -4   3  138.23    6.88
  -9  -3   4  148.68    7.29
  -3  -9   4  133.03    6.66
  -3  -9   4  122.11    6.52
  -4  -9  -3  125.46    6.21
  -3  -4   9  120.88    5.52
  -3  -9   4  133.34    4.70
  -4  -9   3  109.83    5.93
  -4  -3   9  119.05    5.52
  -4  -9   3  133.96    5.03
   3  -9   4  116.14    6.38
   4  -3  -9  117.60    3.58
   3  -9  -4  103.46    4.59
   3  -4   9  144.01    6.57
  -4  -9  -3  109.37    3.85
   3  -4  -9  118.84    4.07
  -9  -4   3  131.13    6.56
  -9  -3   4  146.23    7.17
  -9   5   0   54.94    4.56
  -5   0  -9   50.55    3.68
  -5   0  -9   51.75    3.92
  -9   0  -5   49.01    4.56
   5   0  -9   57.90    3.63
  -9  -5   0   55.66    3.98
  -9   0   5   51.01    2.61
   0   9  -5   47.97    3.28
  -9   0  -5   54.62    2.51
   0   5  -9   48.09    3.59
  -5   9   0   57.18    3.57
   0   9   5   53.56    4.39
   5   9   0   49.08    3.53
  -5  -9   0   52.24    3.69
   9   0   5   50.41    3.29
   9  -5   0   52.24    3.60
   5   0   9   55.98    3.28
  -5   0   9   50.31    3.48
   0  -9   5   54.23    4.47
   0  -5   9   49.98    3.80
   5  -9   0   49.50    3.74
   0  -9  -5   53.37    3.60
  -5  -9   0   52.38    3.67
  -5  -9   0   49.43    3.65
   0  -5  -9   49.69    3.28
  -5   0   9   49.12    3.44
   0  -9   5   50.86    4.31
   0  -5   9   53.89    4.02
  -5   2  -9  204.91    7.82
  -9   2  -5  207.54    9.20
  -5  -2  -9  173.32    6.68
   5  -2  -9  209.99    6.79
  -2  -5  -9  195.99    7.24
  -9  -2   5  205.63    4.86
  -9  -2  -5  206.67    5.82
   2  -5  -9  229.12    6.85
  -9  -5  -2  199.34    8.57
  -2  -5  -9  210.19    6.99
  -9   5  -2  212.39    9.30
  -9  -5   2  213.43    6.66
  -5  -2  -9  182.25    7.68
   2   9   5  202.80    8.50
  -2   9  -5  187.83    6.48
  -5   9   2  182.60    6.92
   2   9  -5  191.02    6.63
   5   9   2  197.40    7.60
  -5   2  -9  205.50    7.35
  -5   9  -2  200.48    6.34
   5   2  -9  180.66    6.30
  -9   5  -2  204.83    4.76
   5   9  -2  182.01    6.26
   2   5  -9  191.96    7.10
  -9   2  -5  189.77    4.37
  -2   9   5  177.05    7.78
   5  -9   2  188.36    7.52
  -5  -9   2  206.91    8.04
   9  -5  -2  182.43    6.20
  -5  -2   9  201.97    7.41
   5   2   9  198.31    5.34
  -5  -9  -2  175.87    5.64
   5  -2   9  201.20    6.90
   9  -2   5  186.08    6.83
   5  -9  -2  188.58    6.66
   9  -5   2  179.21    6.94
   2  -9   5  199.19    8.58
   2  -5   9  286.43   11.22
  -9  -5   2  196.28    8.01
   5  -2   9  205.73    6.98
  -9  -2   5  221.98    8.93
  -2  -9   5  205.35    8.36
  -2  -5   9  205.46    7.54
  -5  -9   2  201.52    7.97
  -5  -9   2  223.16    6.92
  -5  -2   9  201.34    7.34
  -2  -9  -5  188.08    7.38
  -5  -9  -2  182.77    5.76
   2  -9   5  206.64    8.77
  -5  -9  -2  207.86    8.24
   2  -9  -5  191.70    6.29
   2  -5  -9  203.31    5.90
  -2  -9   5  221.49    5.80
  -9  -5   2  222.76    8.43
  -2  -9   5  208.17    8.45
  -2  -5   9  205.68    7.50
  -9  -2   5  209.83    8.54
  -9  -5   4  351.65    7.14
   5  -4  -9  405.07    9.24
  -5  -4  -9  374.28    9.88
  -9  -4  -5  389.38    8.23
  -9   4  -5  366.79   12.88
  -4  -5  -9  366.49   11.01
  -5   4  -9  355.84   10.95
  -5  -4  -9  366.90   11.24
  -9   5  -4  364.62   13.13
  -9  -5  -4  387.75   13.14
   4  -5  -9  385.73    8.68
  -9  -4  -5  378.70   13.32
  -4  -5  -9  368.75    9.35
  -4   5  -9  362.32   11.17
  -9   4  -5  339.11    6.39
  -4   9   5  329.46   10.85
   4   9   5  401.55   12.95
  -9   5  -4  344.55    6.49
  -4   9  -5  334.04    8.65
   4   9  -5  316.59    8.45
  -5   9  -4  327.43    8.23
   5   9  -4  330.57    8.55
  -5   4  -9  344.79    9.68
  -4   5  -9  367.89   10.34
   5   4  -9  359.05    9.28
  -5   9   4  327.74   10.73
   4   5  -9  348.65    9.40
   5   9   4  362.91   11.52
  -4  -9   5  377.48   11.61
  -4  -5   9  354.80   10.13
  -5  -9   4  347.72   11.04
  -5  -4   9  365.63   10.28
   4  -9   5  336.81   10.86
   4  -9   5  325.96   10.54
   4  -5   9  354.65   10.63
   5  -9  -4  330.24    8.27
   5  -9   4  335.63   10.54
   5  -4   9  339.00    9.78
  -9  -5   4  371.25   11.74
  -9  -4   5  375.00   11.92
   5  -4   9  360.99   10.16
   9  -5   4  344.49    9.93
   9  -4   5  332.81    9.66
   5  -9   4  347.03   10.85
  -4  -9   5  353.93   11.21
  -4  -5   9  365.76   10.25
   4  -5  -9  348.23    6.99
  -5  -9   4  350.96   11.12
   4  -5   9  372.16   10.96
  -5  -9  -4  382.67   11.96
  -5  -4   9  360.16   10.22
   4  -9  -5  319.74    7.92
  -5  -9   4  424.41    8.88
  -4  -9   5  404.63    7.97
  -4  -9  -5  371.42   11.53
  -9  -5   4  374.11   11.78
  -9  -4   5  384.88   12.12
  -6  -1  -9  640.88   14.70
  -9  -1  -6  701.85   17.29
  -9   6  -1  751.49   18.31
  -6   1  -9  665.10   14.71
  -9   1  -6  709.14   17.43
  -9  -6  -1  728.46   15.64
  -6  -1  -9  681.08   13.67
  -6   1  -9  704.30   13.80
  -9  -6   1  740.03   13.82
  -9  -1  -6  704.34   11.28
   6  -1  -9  737.95   12.58
  -6   9   1  677.05   13.09
  -1   9  -6  667.61   12.88
   1   9  -6  660.06   12.75
   6   9   1  708.92   14.03
  -1   9   6  712.10   16.95
   1   9   6  740.69   17.53
   9   6   1  660.38   11.77
   6   1  -9  728.32   12.46
  -9   1  -6  703.04   10.04
  -6   9  -1  694.97   12.14
  -1   6  -9  684.46   14.02
   1   6  -9  661.37   13.29
  -9   6  -1  739.70   10.56
   6   9  -1  668.74   12.55
   9  -1   6  693.06   12.97
   6  -9  -1  649.95   12.92
  -6  -9   1  713.76   14.63
   9   1   6  725.29   12.32
   9  -6  -1  642.73   12.56
  -6  -9  -1  680.06   12.42
  -6  -1   9  642.26   13.41
   6  -9   1  626.36   13.32
   9  -6   1  668.32   13.58
   6   1   9  709.29   11.21
   1  -9   6  669.95   15.75
   1  -6   9  712.18   15.11
  -9  -6   1  688.96   14.66
  -1  -9   6  734.13   15.99
  -6   1   9  702.49   13.57
  -1  -6   9  730.74   14.91
   6  -1   9  712.27   12.70
   1  -9  -6  701.33   12.83
   1  -6  -9  711.59   12.04
  -1  -6  -9  722.18   13.51
  -6  -9  -1  715.21   15.06
  -6  -1   9  624.15   13.27
  -1  -9  -6  710.99   14.10
  -6  -9   1  728.47   14.79
  -6  -9  -1  689.84   12.53
  -1  -9   6  800.95   11.00
   1  -9   6  660.83   15.69
   1  -6   9  674.67   15.49
  -1  -9   6  714.48   15.81
  -1  -6   9  731.05   14.92
  -6  -9   1  811.31   14.65
  -9  -6   1  736.33   15.10
  -6   1   9  686.23   13.20
  -9   6  -3   86.18    6.60
  -6  -3  -9   75.58    4.54
   6  -3  -9   86.20    4.29
  -9  -3  -6   86.98    4.35
  -9   3  -6   81.88    6.14
  -6   3  -9   77.17    5.26
  -3  -6  -9   84.56    5.19
  -9  -6  -3   79.59    5.87
  -6  -3  -9   81.45    5.57
  -9  -6   3   85.52    4.10
  -9  -3  -6   79.95    6.30
  -3   9  -6   75.85    4.38
   3   9  -6   76.77    4.37
  -3   9   6   75.78    5.64
  -9   6  -3   73.55    3.15
  -6   9  -3   71.55    3.82
   3   9   6   91.44    6.37
  -6   9   3   76.81    5.11
  -6   3  -9   79.53    4.75
   6   9  -3   76.07    4.15
   6   3  -9   84.76    4.38
  -3   6  -9   77.30    4.78
   6   9   3   82.58    5.53
   3   6  -9   75.72    4.55
  -9   3  -6   77.53    3.27
   6  -9  -3   73.54    4.21
  -6  -9   3   76.80    5.23
   6  -3   9   75.26    4.54
   9   3   6   80.21    3.79
  -6  -3   9   79.12    5.01
   9  -6  -3   71.21    4.00
   3  -9   6   85.80    5.80
  -9  -6   3   77.34    5.39
   3  -6   9   79.27    5.38
  -9  -3   6   84.27    5.81
   9  -6   3   70.67    4.57
   9  -3   6   73.37    4.41
  -6  -9  -3   68.78    3.46
  -3  -9   6   89.09    5.63
  -3  -6   9   76.28    4.80
   6  -9   3   69.67    4.82
  -3  -9   6   95.64    5.99
  -3  -6   9   81.03    5.08
  -3  -9   6   85.79    3.42
   3  -6  -9   75.77    3.59
  -6  -9  -3   82.11    5.50
  -6  -9   3   86.83    5.60
  -3  -9  -6   77.53    5.02
  -6  -3   9   80.42    5.01
   3  -9   6   82.23    5.77
   3  -6   9   83.74    5.50
   3  -9  -6   68.46    3.72
  -9  -6   3   90.91    5.79
  -9  -3   6   83.58    5.80
  -6  -9   3   92.20    4.45
  -6  -9  -3   72.77    3.56
  -9  -5  -6   98.79    4.52
   6  -5  -9  110.55    4.79
  -6  -5  -9   95.29    5.12
  -5   6  -9  108.39    7.11
  -5  -9  -6   96.98    6.42
  -6  -9  -5   87.11    6.11
  -5  -6  -9   91.12    6.06
  -6  -5  -9   81.23    5.80
  -9   5  -6  103.64    7.36
  -9  -6  -5  100.63    6.99
   5  -6  -9   99.81    4.40
  -6   5  -9  107.40    6.93
  -5  -6  -9   94.09    4.89
  -9  -5  -6  106.88    7.50
  -9   6  -5  112.08    7.82
  -9   5  -6   93.15    3.89
  -5   9  -6   92.46    4.82
  -9   6  -5   88.56    3.66
  -6   9  -5   90.54    4.66
   5   9  -6   84.10    4.71
  -6   9   5   86.39    6.08
   6   9  -5   88.65    4.67
  -5   9   6   80.13    5.97
   6   9   5  116.56    7.28
  -6   5  -9   95.60    5.35
  -5   6  -9   90.05    5.19
   6   5  -9   83.39    4.47
   5   6  -9   82.25    4.66
  -5  -9   6  109.27    6.48
  -5  -6   9  102.82    5.90
  -6  -9   5   94.18    6.08
   6  -5   9   86.29    5.42
  -6  -5   9  100.17    5.89
   9  -6  -5   80.74    4.11
   5  -9   6   90.40    5.90
   6  -9   5   75.20    5.11
   6  -5   9   81.54    5.09
  -9  -6   5  103.14    6.59
   5  -9   6   79.52    5.52
  -9  -5   6   95.36    6.37
   5  -6   9   86.06    5.48
   6  -9   5   72.60    5.15
   9  -6   5   88.34    5.48
   9  -5   6   86.88    5.39
   5  -6   9   81.88    5.45
  -5  -9   6  109.89    6.49
  -5  -6   9  104.99    6.01
  -6  -9   5   92.73    6.03
  -6  -5   9  107.78    6.03
   5  -9  -6   86.75    4.12
  -9  -6   5  108.73    6.70
  -9  -5   6  105.55    6.67
   5  -6  -9  102.93    3.91
  -7   0  -9  312.59   10.92
  -9   0  -7  336.89   12.44
  -7  -9   0  371.86   10.82
   7   0  -9  351.78    8.43
  -9  -7   0  360.30   10.66
  -7   0  -9  336.64    9.79
   0   9  -7  328.62    9.53
  -9   7   0  326.61    8.22
   7   9   0  336.07    9.74
  -9   0  -7  318.84    8.05
   0   7  -9  307.92    9.34
  -7   9   0  329.38    9.09
   7  -9   0  297.04    9.21
   7   0   9  328.99    8.34
  -7  -9   0  313.38    9.28
   9   0   7  330.42    8.69
   9  -7   0  301.58    9.18
   0  -9   7  335.24   11.16
   0  -7   9  325.39   10.56
  -7   0   9  335.82   10.46
  -9  -7   0  328.76    9.99
   0  -9  -7  329.66    9.42
   0  -7  -9  313.27    8.68
  -7  -9   0  316.99    9.40
   0  -9   7  343.66   11.39
   0  -7   9  329.65   10.79
  -7   0   9  328.59   10.16
  -9  -7   0  334.87    9.93
  -7  -2  -9  162.34    8.16
  -9  -2  -7  168.12    8.88
  -7  -9  -2  180.78    8.46
  -7   2  -9  175.48    8.17
  -9   2  -7  187.03    9.27
  -7  -9   2  215.73    7.56
  -7  -2  -9  159.74    6.76
  -9  -7  -2  175.31    8.45
  -9  -7   2  193.10    6.79
   7  -2  -9  202.48    6.50
  -9  -2  -7  176.68    6.63
  -2   9  -7  182.65    7.22
   2   9  -7  158.65    6.62
  -7   9   2  159.62    7.04
  -7   2  -9  192.98    7.49
  -7   9  -2  172.24    6.04
   9   7   2  187.44    7.24
   7   2  -9  170.11    5.91
  -9   7  -2  187.63    5.68
  -9   2  -7  190.91    5.94
   7   9   2  191.92    8.35
   7   9  -2  157.00    6.22
  -2   7  -9  177.69    7.24
   2   7  -9  158.28    6.67
   7   2   9  179.35    5.64
  -7  -9   2  190.54    8.37
   7  -9   2  146.48    6.80
   9   2   7  190.90    6.18
  -7  -2   9  168.33    7.41
   9  -7  -2  180.88    6.77
  -9  -7   2  185.54    8.17
   7  -2   9  153.52    6.17
   2  -7   9  166.81    7.89
  -7  -9  -2  160.02    6.07
  -9  -2   7  197.85    9.02
   9  -7   2  150.34    6.66
   9  -2   7  158.92    6.50
  -2  -9   7  201.47    8.73
  -2  -7   9  190.20    8.04
   7  -9  -2  176.47    6.87
   2  -9  -7  176.97    6.26
  -2  -9  -7  160.64    7.08
   2  -7  -9  175.19    6.05
  -2  -7  -9  159.01    6.86
  -7  -9   2  200.24    8.40
  -7  -2   9  172.31    7.55
  -9  -7   2  191.56    8.25
  -7  -9  -2  160.32    5.97
   2  -7   9  169.24    8.01
  -9  -2   7  193.96    8.79
  -2  -9   7  188.02    8.42
  -2  -7   9  187.58    7.96
  -9   7  -4   86.20    7.32
  -7  -4  -9   94.90    5.08
   7  -4  -9   76.14    3.95
  -9  -4  -7  109.91    5.09
  -4  -7  -9  112.93    6.49
  -7  -9   4   83.08    4.09
  -9   4  -7   72.66    6.11
  -7   4  -9   79.70    5.79
  -9  -7  -4  103.16    7.13
  -7  -4  -9  110.42    6.98
  -9  -4  -7  105.97    7.38
  -7  -9  -4  108.70    7.03
  -7   9   4   89.99    5.90
  -4   9  -7   72.56    4.58
   4   9  -7   89.00    4.99
  -9   7  -4   64.13    3.27
  -7   9  -4   70.03    3.92
   7   9   4   81.90    5.96
   7   9  -4   90.48    4.67
  -7   4  -9   72.31    4.67
   7   4  -9   94.72    4.62
  -9   4  -7   72.27    3.60
  -4   7  -9   64.73    4.49
   4   7  -9   95.26    5.21
  -4  -9   7   86.95    5.83
  -4  -7   9   74.25    5.17
   7  -4   9   99.83    5.52
  -7  -9   4   74.32    5.51
  -7  -4   9   73.01    5.22
   9   4   7   75.38    3.67
   9  -7  -4   66.17    3.97
  -9  -7   4   70.74    5.37
  -9  -4   7   72.20    5.56
   4  -7   9  105.39    6.40
   7  -9  -4   69.06    4.15
   7  -9   4   94.75    5.91
   9  -7   4   98.46    5.97
   9  -4   7   95.73    5.53
   4  -7  -9   69.09    3.49
  -4  -9   7   86.48    5.82
  -4  -7   9   79.88    5.34
  -7  -9   4   68.11    5.32
  -7  -4   9   80.91    5.43
   4  -9   7   96.28    6.44
   4  -7   9   98.85    6.26
  -9  -7   4   73.19    5.57
  -4  -9  -7  104.66    6.36
  -9  -4   7   73.79    5.69
   4  -9  -7   67.39    3.69
  -9  -1  -8  108.83    5.39
  -8  -1  -9   84.30    6.12
  -9  -1  -8   94.44    6.77
  -8   1  -9  103.25    6.71
  -9   1  -8  111.06    7.36
   8  -1  -9  114.33    4.72
  -8  -1  -9   97.92    5.50
  -8  -9  -1  113.88    6.53
  -8  -9   1  124.49    6.19
  -9  -8  -1  117.20    6.78
  -9  -8   1  121.36    6.13
  -1   9  -8  106.54    5.89
   1   9  -8   96.54    5.46
   8   9  -1  103.03    5.53
  -8   9   1   99.32    5.49
  -8   1  -9  104.93    5.54
   8   9   1   98.83    5.97
  -9   1  -8  108.41    5.25
   8   1  -9   99.32    4.40
  -8   9  -1  104.16    5.07
  -9   8  -1  100.69    4.80
  -1   8  -9   95.35    5.57
   1   8  -9   86.64    5.17
   9   8   1  106.46    5.65
   8   1   9   97.36    4.61
   8  -9   1   96.09    5.58
  -9  -1   8  113.00    6.83
   8  -1   9   90.75    4.72
  -8  -9   1  102.22    5.91
  -9  -8   1  112.60    6.43
   1  -9   8   96.78    6.22
   1  -8   9   91.37    5.98
   9  -8  -1   92.38    5.05
  -8  -9  -1   96.26    5.24
   9   1   8   98.14    4.52
  -8  -1   9   97.33    6.04
  -1  -9   8  106.08    6.45
  -1  -8   9  104.27    6.26
   9  -8   1   83.42    5.21
   9  -1   8   91.52    4.80
   8  -9  -1  100.99    5.52
  -1  -9  -8   98.09    5.52
   1  -9  -8  103.64    5.27
  -9  -1   8  104.38    6.44
  -8  -9   1  100.55    5.86
   1  -8  -9  107.70    5.22
   1  -9   8   96.97    6.22
   1  -8   9   92.75    6.05
  -1  -8  -9   98.76    5.49
  -9  -8   1  107.99    6.13
  -8  -9  -1   94.13    5.11
  -1  -9   8  111.54    6.59
  -8  -1   9   99.34    6.09
  -1  -8   9  100.13    6.07
  -8  -3  -9  305.98   11.94
  -9  -3  -8  355.27   13.48
  -8  -3  -9  321.28    9.83
  -9   3  -8  266.93   11.53
  -8   3  -9  277.78   11.29
  -3  -8  -9  331.41   11.03
  -8  -9  -3  345.55   12.43
  -9  -3  -8  337.19    9.73
  -8  -9   3  302.99    8.58
  -9  -8  -3  338.93   12.75
   8  -3  -9  282.75    7.67
  -9  -8   3  274.15    7.92
  -3   9  -8  258.61    9.17
   3   9  -8  289.18    9.45
   8   9   3  300.07   11.18
  -8   9  -3  246.05    7.37
  -9   8  -3  243.53    6.88
  -8   3  -9  263.96    8.73
  -9   3  -8  262.16    7.80
   8   3  -9  297.10    7.76
   8   9  -3  302.61    8.98
  -8   9   3  322.69   11.19
  -3   8  -9  248.34    9.02
   3   8  -9  277.39    9.46
   9  -8   3  296.61   10.23
   9  -3   8  295.44    9.30
  -8  -9   3  267.41   10.20
   8  -9   3  270.56    9.72
  -8  -3   9  260.22    9.86
  -9  -8   3  272.27   10.48
   8  -3   9  288.16    9.06
   9   3   8  265.70    7.11
   9  -8  -3  235.76    7.88
   3  -9   8  317.00   11.79
   3  -8   9  317.55   11.73
  -9  -3   8  268.80   10.71
   8  -9  -3  243.88    8.07
  -3  -9   8  291.64   10.49
  -3  -8   9  274.89    9.94
   3  -9  -8  255.96    7.53
  -3  -9   8  275.21   10.46
  -3  -8   9  269.88   10.04
   3  -8  -9  256.27    7.30
  -8  -9   3  272.24   10.31
  -3  -9  -8  318.89   10.87
   3  -9   8  314.69   11.55
   3  -8   9  305.20   11.37
  -8  -3   9  255.88    9.81
  -9  -8   3  272.05   10.55
  -9  -3   8  276.94   10.74
  -9   0  -9  479.08   15.28
   0   9  -9  487.91   13.15
  -9   0  -9  505.80   12.23
   9   0   9  487.73   11.05
  -9  -9   0  528.63   13.55
   0  -9   9  492.20   14.05
   9  -9   0  457.89   12.35
   0  -9  -9  496.10   12.07
   0  -9   9  504.97   14.17
  -9  -9   0  519.85   13.18
   0   0 -10    5.81    1.01
 -10   0   0    6.00    1.58
   0   0 -10    4.24    1.25
   0 -10   0    5.13    1.45
   0   0  10    6.11    0.99
   0 -10   0    5.58    1.24
   0 -10   0    6.60    1.78
   0   0  10    5.10    0.87
 -10  -1  -1  419.95   11.30
 -10  -1   1  495.35   10.70
  -1   1 -10  483.56    8.60
 -10   1  -1  472.07   12.17
 -10   1   1  421.09   10.42
   1  -1 -10  464.78   11.05
   1   1 -10  394.02   10.10
  -1  -1 -10  412.88    8.64
  -1  10  -1  463.91   10.09
   1  10  -1  391.93    9.40
  -1  10   1  393.04    9.85
   1  10   1  451.29   10.57
  -1   1  10  431.88    7.69
   1 -10   1  372.74   10.84
   1 -10  -1  437.40   10.91
   1  -1  10  398.08    8.33
  -1 -10   1  451.82   11.63
  -1 -10  -1  404.05    9.88
   1   1  10  468.80    7.49
  -1  -1  10  471.20    8.94
  -1  -1  10  471.24    9.07
  -1   1  10  435.42    7.77
   1 -10   1  383.37    9.36
   1 -10  -1  441.70   10.17
   1 -10   1  387.90   11.13
   1 -10  -1  438.70   10.98
  -1 -10   1  463.17   10.27
   1  -1  10  390.35    8.33
  -1 -10   1  437.60   11.43
  -1 -10  -1  371.78    9.53
  -1 -10  -1  395.88    9.77
   1   1  10  460.85    7.40
  -2   0 -10  807.26   12.66
 -10  -2   0  793.88   14.40
 -10   0  -2  775.17   16.24
   0  -2 -10  805.58   14.70
   0   2 -10  779.85   14.24
 -10   0   2  820.54   13.29
 -10   2   0  814.81   15.58
   0  -2 -10  814.33   11.85
  -2   0 -10  854.06   15.29
   2   0 -10  788.86   14.28
   0  10   2  756.21   14.12
   0  10  -2  755.30   12.88
  -2  10   0  789.85   13.61
   2  10   0  770.54   13.42
  -2   0  10  863.80   12.15
   2 -10   0  784.11   15.53
   2   0  10  770.67   10.85
   0 -10   2  791.31   16.03
   0  -2  10  762.01   12.15
  -2 -10   0  798.31   14.69
  -2 -10   0  765.95   14.45
  -2 -10   0  760.02   13.56
  -2   0  10  859.61   12.21
   0 -10   2  753.24   12.87
   2 -10   0  790.60   15.79
   2   0  10  752.21   10.82
   0 -10   2  787.02   16.11
   0 -10  -2  763.93   13.63
   0  -2  10  771.17   12.12
   2   2 -10 2900.12   27.03
 -10  -2  -2 2563.14   29.82
 -10  -2   2 2687.39   23.09
  -2  -2 -10 2953.64   28.34
   2  -2 -10 2835.75   26.96
 -10   2  -2 2528.02   30.47
  -2   2 -10 2832.18   23.63
  -2   2 -10 2624.70   26.42
 -10   2   2 2792.99   26.31
  -2  -2 -10 2981.95   26.54
  -2  10   2 2877.53   27.68
   2  10   2 2801.25   27.79
  -2  10  -2 2605.96   24.22
   2  10  -2 2911.86   25.46
  -2  -2  10 2791.95   23.86
  10  -2   2 3066.74   27.31
  -2   2  10 3077.29   19.92
   2 -10   2 2765.66   30.85
   2 -10  -2 2524.84   26.13
   2  -2  10 2812.58   25.06
  -2 -10   2 2475.54   28.23
  -2  -2  10 2859.02   24.06
  -2 -10  -2 2786.88   27.39
   2 -10   2 2839.88   31.67
   2 -10  -2 2403.30   25.13
  -2   2  10 3027.21   19.83
   2  -2  10 2846.16   25.26
  -2 -10   2 2654.33   24.04
  -2 -10   2 2487.28   28.33
  -3  -1 -10 1180.89   17.22
 -10  -3  -1 1125.55   18.84
 -10  -3   1 1111.71   15.94
   3   1 -10 1110.20   16.63
 -10  -1  -3  996.84   19.55
   1  -3 -10 1231.34   17.90
  -3   1 -10 1124.77   15.97
 -10   1  -3 1073.59   20.52
 -10  -1   3 1142.10   14.54
   1  -3 -10 1204.69   14.30
  -3  -1 -10 1188.23   18.33
 -10   3  -1 1106.05   19.64
  -1  -3 -10 1170.76   16.44
   3  -1 -10 1137.88   17.08
 -10   1   3 1091.05   14.98
 -10   3   1 1087.83   18.06
  -3   1 -10 1098.02   17.30
   3  10   1 1061.85   16.71
  -1  10   3 1053.09   17.85
   1  10   3 1087.07   18.21
  -1  10  -3 1105.62   15.72
   1  10  -3 1072.64   15.48
   1   3 -10 1094.70   17.00
  -3  10  -1 1089.80   15.72
   3  10  -1 1087.83   15.98
  -3  10   1 1066.85   16.54
  -3 -10  -1 1076.72   15.49
  -3  -1  10 1164.13   15.42
  10  -1   3 1134.60   16.64
  10  -3   1 1073.69   16.13
  -3   1  10 1040.27   13.53
   3 -10  -1 1047.54   17.26
   3 -10   1 1065.09   18.45
   3  -1  10 1139.96   15.74
   1 -10   3 1030.18   19.03
   3   1  10 1046.44   12.20
   1  -3  10 1033.86   15.43
   1 -10  -3 1075.88   14.42
  -1 -10   3 1119.35   19.43
  -1  -3  10 1107.34   15.74
  -3 -10   1 1106.60   18.04
  -1 -10  -3 1070.52   12.68
  -1 -10  -3 1090.95   17.16
  -3 -10   1 1082.40   17.85
  -1 -10  -3 1071.16   12.77
  -3 -10   1 1085.26   16.06
  -3 -10  -1 1073.52   15.42
  -3 -10  -1 1066.07   16.91
  -3  -1  10 1135.81   15.31
   3 -10  -1 1046.27   17.45
   3 -10   1 1052.21   18.52
  -3   1  10 1083.96   13.78
   3  -1  10 1087.52   15.22
   1 -10   3 1027.74   19.09
   3   1  10 1043.71   12.17
  -1 -10   3 1136.94   15.15
   1 -10  -3 1049.16   15.68
   1  -3  10 1073.16   15.91
   1 -10  -3 1073.37   14.53
  -1 -10   3 1105.21   19.27
  -1  -3  10 1107.79   15.69
 -10  -3  -3  362.12   12.16
 -10   3   3  368.65    9.55
  -3  -3 -10  371.97   10.15
 -10  -3   3  415.39    8.65
   3  -3 -10  438.88   10.38
 -10   3  -3  410.44   13.13
  -3   3 -10  409.05   10.13
  -3  -3 -10  377.10   10.29
  -3  10   3  354.79   10.56
  -3  10  -3  378.77    9.29
   3  10   3  372.23   11.00
   3  10  -3  343.79    9.05
  -3   3 -10  407.06   10.68
   3   3 -10  369.70    9.80
  -3  -3  10  402.90    9.78
  -3 -10  -3  364.95    7.24
  10  -3   3  369.28   10.13
   3 -10  -3  383.28    9.60
   3 -10   3  355.99   11.30
   3  -3  10  404.96   10.79
  -3 -10   3  391.79   11.42
  -3 -10   3  393.08   11.70
  -3 -10   3  450.57    9.58
  -3  -3  10  414.68    9.85
  -3 -10  -3  362.63    7.25
  -3 -10  -3  373.02   10.85
   3 -10  -3  374.79    9.16
   3 -10  -3  375.52    9.60
   3  -3  10  376.07   10.23
   3 -10   3  355.69   11.39
 -10  -4   0  146.05    6.46
   0  -4 -10  168.30    6.78
  -4   0 -10  132.59    6.19
  -4   0 -10  131.83    5.96
 -10   0  -4  141.20    7.75
   4   0 -10  148.23    6.14
   0  -4 -10  154.93    5.81
 -10   0   4  144.57    5.00
 -10   4   0  148.05    7.20
   0  10  -4  136.01    5.62
   0  10   4  135.02    6.92
   0   4 -10  142.76    6.28
  -4  10   0  138.58    5.88
   4  10   0  142.03    6.10
  -4 -10   0  145.84    6.20
  10   0   4  143.45    5.89
  10  -4   0  140.88    5.79
  -4   0  10  136.80    5.42
   4   0  10  149.71    5.39
   4 -10   0  129.05    6.14
   4 -10   0  144.92    6.67
   0 -10   4  149.64    7.32
   0  -4  10  145.01    6.11
  -4 -10   0  149.94    6.30
  -4   0  10  150.42    5.69
  -4 -10   0  154.50    6.66
   0 -10   4  155.17    5.65
   4   0  10  147.29    5.41
   0 -10   4  153.62    7.52
   0  -4  10  141.18    6.01
   0 -10  -4  142.80    6.07
  -2   4 -10  805.31   13.95
 -10   2   4  689.86   11.89
   2  -4 -10  848.26   14.74
  -2  -4 -10  816.70   15.20
 -10  -4   2  719.77   12.23
 -10   4   2  703.52   14.56
 -10  -2  -4  675.03   17.16
  -4   2 -10  694.91   13.80
 -10   2  -4  701.81   17.63
 -10  -2   4  714.68   10.68
  -4  -2 -10  721.92   15.14
   4  -2 -10  761.88   13.92
  -2  -4 -10  747.43   14.14
 -10   4  -2  713.19   17.34
  -4  -2 -10  711.11   14.63
 -10  -4  -2  705.60   16.30
  -4  10   2  675.01   13.87
   4  10   2  678.81   14.30
  -2  10  -4  667.61   12.47
   2  10  -4  677.73   12.80
  -4   2 -10  709.30   14.20
   4   2 -10  713.23   13.41
  -2  10   4  659.07   15.12
  -4  10  -2  652.58   12.24
  -2   4 -10  732.07   14.29
   2  10   4  680.89   15.53
   2   4 -10  695.99   13.60
   4  10  -2  665.27   12.70
  -4 -10   2  708.71   15.15
   4 -10   2  676.95   15.08
  -4  -2  10  725.22   13.24
  -4 -10  -2  705.87   11.58
   4 -10  -2  673.06   13.35
  10  -2   4  710.65   13.91
  10  -4   2  690.49   13.87
   4 -10  -2  663.10   13.12
   4 -10   2  663.94   14.76
   4  -2  10  727.74   13.62
   2 -10   4  718.15   16.78
   2  -4  10  684.51   14.09
  -4   2  10  700.83   11.30
  -2 -10   4  724.49   16.07
  -2  -4  10  697.25   13.13
  -2  -4  10  692.80   13.26
  -4 -10   2  703.28   15.03
  -2 -10  -4  745.04   15.24
  -4  -2  10  711.94   13.12
  -4 -10  -2  721.21   11.78
  -4 -10   2  779.72   13.53
   4  -2  10  737.21   13.81
   2 -10   4  682.15   16.14
   2  -4  10  691.09   14.16
   2 -10  -4  661.55   12.27
  -4 -10  -2  742.90   15.43
  -2 -10   4  769.63   12.15
  -2 -10   4  732.29   16.10
  -4   2  10  713.60   11.17
  -4  -4 -10    7.78    1.84
  -4  -4 -10    8.31    2.00
 -10  -4   4    9.99    1.34
 -10  -4  -4    8.91    2.39
  -4   4 -10    9.37    1.84
   4  -4 -10    5.82    1.22
 -10   4  -4   27.39    3.87
  -4  10  -4    7.94    1.50
   4  10  -4    8.56    1.78
  -4  10   4    6.01    1.77
  -4   4 -10   10.11    2.05
   4   4 -10    9.94    1.76
   4  10   4    5.91    1.92
  -4  -4  10    8.60    1.58
  10  -4   4    7.23    1.49
  -4 -10   4    9.13    2.00
   4 -10   4   10.38    2.24
   4  -4  10   10.55    2.05
  -4 -10  -4   23.59    2.99
  -4 -10   4    9.58    1.44
   4 -10  -4    5.70    1.28
   4  -4  10    9.14    1.99
  -4 -10   4    8.64    2.09
  -4  -4  10    7.71    1.49
   4 -10   4    8.34    1.97
  -5  -1 -10 1195.04   19.47
 -10   1   5 1238.68   14.51
 -10   5   1 1301.48   21.96
  -5   1 -10 1225.87   19.27
 -10   1  -5 1298.25   24.41
  -5   1 -10 1249.94   19.16
  -1  -5 -10 1394.77   19.10
 -10  -1   5 1204.15   13.10
  -5  -1 -10 1223.57   19.04
   5   1 -10 1277.03   17.69
   5  -1 -10 1347.36   18.43
 -10  -5  -1 1319.54   21.45
   1  -5 -10 1609.82   20.38
 -10   5  -1 1286.22   23.46
 -10  -5   1 1297.95   18.32
  -5  10   1 1248.48   18.76
   5  10   1 1326.44   19.98
  -1  10  -5 1248.53   18.10
   1  10  -5 1239.72   18.07
   1   5 -10 1251.21   19.04
  -5  10  -1 1253.37   17.39
  -1  10   5 1224.17   21.63
   1  10   5 1282.22   22.15
   5  10  -1 1245.12   17.93
  -5 -10   1 1281.00   19.79
   5  -1  10 1320.76   17.65
   5 -10  -1 1154.56   18.22
  10   1   5 1320.71   17.36
  -5 -10  -1 1307.82   17.86
  10  -5  -1 1206.93   17.31
  -5  -1  10 1229.16   17.66
  10  -1   5 1285.03   18.48
  10  -5   1 1218.48   18.42
   5  -1  10 1298.34   17.26
   5   1  10 1269.24   14.88
   5 -10   1 1189.04   19.36
  -5   1  10 1256.99   17.43
   1 -10   5 1230.34   21.83
   1  -5  10 1269.21   19.56
  -1 -10   5 1295.55   21.87
   5   1  10 1309.94   15.36
  -1  -5  10 1260.87   18.90
   5 -10   1 1161.41   18.90
   1  -5 -10 1355.79   16.81
  -1 -10  -5 1272.01   19.08
  -5 -10   1 1388.72   19.23
  -5 -10   1 1254.77   19.64
  -5 -10  -1 1305.00   20.05
  -5 -10  -1 1301.41   17.60
  -5  -1  10 1280.96   17.96
  -1 -10   5 1372.61   15.80
   1 -10   5 1215.81   21.76
   1  -5  10 1255.96   19.59
  -5   1  10 1262.17   17.17
  -1 -10   5 1321.75   22.05
  -1  -5  10 1256.19   18.73
   1 -10  -5 1221.58   17.47
 -10  -3  -5  286.07   11.81
 -10  -5   3  244.20    6.78
  -3   5 -10  263.68    9.45
  -5  -3 -10  294.24    9.33
   5  -3 -10  264.17    8.07
 -10   3  -5  288.33   12.46
  -5   3 -10  239.55    8.92
  -3  -5 -10  299.87    9.75
 -10   5  -3  253.48   11.38
  -5  -3 -10  283.68   10.13
 -10  -5  -3  283.03   11.22
   3  -5 -10  275.16    8.22
  -3  -5 -10  326.99    9.62
   3  10   5  221.13    9.50
  -3  10  -5  234.64    7.90
   3  10  -5  271.98    8.36
  -5  10   3  266.95    9.52
  -5  10  -3  215.63    7.19
  -5   3 -10  232.41    8.49
   5  10  -3  258.25    8.12
   5  10   3  227.26    9.28
   5   3 -10  282.22    8.44
  -3   5 -10  237.87    8.66
   3   5 -10  284.88    9.10
  -3  10   5  263.46   10.12
  -3  -5  10  234.12    8.23
  -5 -10   3  231.52    9.15
   5 -10  -3  218.84    7.52
  -5  -3  10  247.83    8.38
  10  -5  -3  218.07    7.10
   5 -10   3  270.95    9.79
   5 -10   3  269.57    9.66
   5  -3  10  290.70    9.04
  -5 -10  -3  261.24    6.45
  10  -3   5  297.29    9.83
   3 -10   5  292.53   10.82
   3  -5  10  308.27   10.43
   5  -3  10  293.35    9.16
 -10  -5   3  251.01    9.81
 -10  -3   5  255.97   10.35
  -3 -10   5  254.34    9.80
 -10  -3   5  265.08   10.30
  -3 -10   5  254.13    9.84
  -3  -5  10  240.40    8.27
  -3 -10   5  274.29    6.96
   3  -5 -10  239.88    6.35
  -5 -10   3  226.63    9.10
  -5 -10   3  277.55    7.88
  -5  -3  10  241.53    8.27
   3 -10   5  284.05   10.89
   3  -5  10  290.87    9.91
   3 -10  -5  219.74    6.96
  -5 -10  -3  256.22    6.38
  -5 -10  -3  315.66   10.97
  -3 -10  -5  291.03   10.06
 -10  -5   3  247.49    9.59
   5  -5 -10  342.50    9.05
  -5  -5 -10  280.75    9.22
  -5  -5 -10  256.90    9.99
 -10   5  -5  323.17   13.43
 -10  -5  -5  276.00   12.13
  -5   5 -10  292.36   10.92
  -5  10   5  234.39    9.86
  -5  10  -5  269.39    8.36
   5  10   5  315.95   12.32
   5  10  -5  247.42    8.25
  -5   5 -10  294.94    9.97
   5   5 -10  252.10    8.35
  -5 -10   5  312.95   11.13
  -5  -5  10  294.59    9.63
   5 -10   5  237.95    9.71
   5 -10   5  224.08    9.32
   5  -5  10  246.64    9.18
  10  -5   5  237.68    9.02
  -5 -10   5  310.32   11.07
  -5  -5  10  294.35    9.68
   5 -10  -5  245.93    7.23
  -5 -10   5  334.25    7.97
   5  -5  10  250.29    9.41
  -5 -10  -5  268.30   10.71
 -10   6   0 1012.22   21.65
  -6   0 -10  920.78   18.11
 -10   0  -6  986.11   22.18
   6   0 -10  963.07   15.20
  -6   0 -10  927.30   16.95
   0  -6 -10 1135.48   16.66
 -10  -6   0  998.93   17.90
   6  10   0  973.00   16.98
   0  10  -6  937.93   16.11
   0  10   6 1001.33   21.06
   0   6 -10  963.55   17.31
  -6  10   0  916.81   15.68
  -6 -10   0  995.61   17.14
  10   0   6  997.20   15.96
  10  -6   0  915.44   16.11
   6   0  10  984.15   14.46
  -6   0  10  914.71   16.04
   0 -10   6  961.49   19.21
   6   0  10  975.55   14.53
   0  -6  10  937.81   17.24
   6 -10   0  887.54   16.67
   0 -10  -6  963.61   16.33
  -6 -10   0 1099.31   18.84
  -6 -10   0  993.86   16.95
   0 -10   6 1060.72   14.07
  -6   0  10  933.84   16.15
   0 -10   6  955.08   19.40
   0  -6 -10 1011.57   15.84
   0  -6  10  947.35   17.32
  -6  -2 -10 1467.31   23.53
 -10   6  -2 1739.20   30.03
 -10  -2  -6 1575.87   28.22
  -6   2 -10 1584.15   23.87
 -10   2  -6 1657.20   28.72
  -2  -6 -10 1662.40   22.52
  -6  -2 -10 1552.19   21.86
   6  -2 -10 1870.44   21.41
 -10  -6  -2 1599.38   25.79
   2  -6 -10 1915.44   20.96
  -2  -6 -10 1823.15   21.84
 -10  -6   2 1643.18   19.74
  -2  10  -6 1561.04   20.87
   2  10  -6 1506.24   20.81
  -2  10   6 1553.42   26.31
  -6  10   2 1493.59   21.93
   2  10   6 1806.33   28.79
   6  10   2 1780.01   25.82
  -6   2 -10 1633.43   22.65
   6   2 -10 1544.66   19.45
  -6  10  -2 1578.76   19.64
  -2   6 -10 1682.30   23.30
   2   6 -10 1459.90   20.83
   6  10  -2 1545.55   20.48
   6  -2  10 1550.05   20.33
   6 -10   2 1330.71   21.41
  -6 -10   2 1675.76   24.34
  10   2   6 1716.19   19.45
  10  -6  -2 1573.28   20.29
  -6  -2  10 1589.74   21.53
   6  -2  10 1549.40   20.13
  -6 -10  -2 1472.73   17.54
  10  -2   6 1526.36   20.94
  10  -6   2 1439.54   21.24
   2 -10   6 1470.79   25.25
   2  -6  10 1492.89   23.00
   6 -10  -2 1584.67   21.33
 -10  -6   2 1717.40   25.40
  -2 -10   6 1698.00   25.69
  -2  -6  10 1717.67   23.27
  -6 -10  -2 1615.37   24.71
   2  -6 -10 1677.63   18.39
  -6 -10   2 1645.55   24.17
  -6 -10   2 1965.30   22.98
  -6  -2  10 1632.47   21.83
   2 -10   6 1437.93   24.52
  -6 -10  -2 1445.74   17.38
   2  -6  10 1487.05   22.94
  -2 -10  -6 1582.30   23.06
   2 -10  -6 1569.38   19.48
  -2 -10   6 1678.67   25.42
  -2 -10   6 1786.18   17.14
 -10  -6   2 1724.66   24.94
  -2  -6  10 1659.70   22.96
  -6  -4 -10  390.59   10.82
   6  -4 -10  387.64    9.66
 -10   4  -6  360.72   13.86
  -4  -6 -10  387.99   12.04
  -6   4 -10  359.52   12.06
 -10  -6  -4  397.80   14.28
  -6  -4 -10  386.75   12.73
   4  -6 -10  415.76    9.99
  -4  -6 -10  455.16   11.66
 -10   6  -4  380.92   14.91
   6  10   4  376.92   12.63
  -4  10  -6  349.14   10.08
   4  10  -6  356.19   10.11
  -4  10   6  352.57   12.72
  -6  10  -4  333.51    9.05
   4  10   6  393.93   13.94
   6  10  -4  343.92    9.64
  -6   4 -10  368.94   11.02
   6   4 -10  376.97   10.10
  -4   6 -10  330.48   10.48
  -6  10   4  355.86   12.12
   4   6 -10  342.45   10.03
  -4 -10   6  397.08   12.57
  -4  -6  10  365.03   10.87
   6 -10   4  351.52   11.58
  -6 -10   4  360.98   12.00
  10   4   6  359.32    8.50
  -6  -4  10  372.55   11.07
  10  -6  -4  324.58    8.87
   6 -10   4  347.64   11.43
   6  -4  10  366.92   10.66
   4 -10   6  359.98   12.27
   4  -6  10  389.87   12.14
 -10  -6   4  387.62   13.05
 -10  -4   6  383.21   13.31
  10  -6   4  348.17   10.98
  10  -4   6  356.48   10.88
   6  -4  10  370.17   10.81
  -4 -10   6  394.89   12.60
  -4  -6  10  361.50   10.76
  -6 -10   4  352.10   11.94
  -6  -4  10  384.24   11.22
   4 -10   6  356.71   12.29
   4  -6  10  383.69   12.24
   4 -10  -6  321.19    8.29
  -6 -10  -4  418.33   13.69
 -10  -6   4  362.85   12.46
 -10  -4   6  387.46   13.13
  -4 -10  -6  401.60   12.66
  -6 -10   4  451.56    9.79
  -7  -1 -10  223.69    9.50
  -7  -1 -10  237.32    8.78
 -10  -1  -7  242.25   11.31
  -7   1 -10  197.39    8.93
 -10   1  -7  220.84   10.85
  -7 -10   1  262.66    9.15
  -7 -10  -1  276.20   10.26
 -10  -7  -1  269.72   10.25
 -10  -7   1  230.71    8.29
   7  -1 -10  229.75    7.39
   7  10  -1  239.41    8.67
  -1  10  -7  206.63    7.99
   1  10  -7  238.79    8.50
  -7  10   1  235.76    8.64
   7  10   1  211.56    8.72
  -7   1 -10  213.60    8.28
   7   1 -10  254.81    7.80
  -1  10   7  230.60   10.60
   1  10   7  224.29   10.56
  -7  10  -1  203.29    7.43
   1   7 -10  235.14    8.58
   7  -1  10  237.77    7.79
  -7 -10   1  212.40    8.37
   7 -10  -1  189.13    7.53
  10   1   7  214.25    7.19
  -7 -10  -1  229.60    7.79
  10  -7  -1  190.72    7.37
  -7  -1  10  203.55    8.14
  10  -7   1  217.12    8.25
  10  -1   7  231.90    7.89
   1 -10   7  236.40    9.82
   1  -7  10  228.71    9.04
   7 -10   1  222.26    8.80
  -1 -10   7  215.57    9.32
 -10  -7   1  222.76    9.09
  -1  -7  10  216.79    8.70
   7   1  10  205.89    6.62
 -10  -7   1  224.94    8.97
  -1  -7 -10  238.70    8.31
   1 -10  -7  218.24    7.64
   1  -7 -10  232.26    7.71
  -7 -10   1  214.86    8.40
  -1 -10  -7  247.26    9.01
  -7 -10  -1  222.64    7.68
   1 -10   7  246.87   10.13
  -7  -1  10  213.01    8.30
   1  -7  10  245.97    9.51
  -1 -10   7  221.54    9.44
  -1  -7  10  220.45    8.72
 -10  -3  -7  337.12   13.64
 -10   3  -7  322.48   13.30
  -7   3 -10  295.67   11.32
  -7 -10  -3  363.96   12.88
  -7  -3 -10  332.27   10.40
  -7 -10   3  355.99    9.72
  -3  -7 -10  345.55   11.12
   7  -3 -10  331.37    8.99
 -10  -7  -3  351.18   13.14
 -10  -7   3  299.18    8.17
  -7  -3 -10  313.44   11.81
  -3  10  -7  280.15    9.34
   3  10  -7  295.35    9.56
  -7  10  -3  275.00    8.23
  -7  10   3  308.20   11.13
  -7   3 -10  296.59    9.76
  -3  10   7  314.41   12.43
   7   3 -10  325.02    9.11
   7  10  -3  313.94    9.56
  -3   7 -10  277.21    9.73
   3   7 -10  288.10    9.53
   7  10   3  300.64   11.26
   7 -10   3  289.38   10.40
  -7 -10   3  303.32   11.19
   7 -10  -3  271.50    8.65
  10   3   7  288.96    7.88
  -7  -3  10  286.02    9.81
  10  -7  -3  269.41    8.53
   7  -3  10  313.32    9.53
   7  -3  10  306.94    9.53
   3 -10   7  320.23   12.08
   3  -7  10  327.80   11.81
 -10  -7   3  320.39   11.77
 -10  -3   7  299.40   11.69
  10  -7   3  299.77   10.18
  10  -3   7  297.51    9.62
  -3 -10   7  305.12   11.01
  -3  -7  10  304.65   10.30
  -3 -10   7  320.72   11.51
  -3  -7  10  304.60   10.39
  -7 -10   3  302.11   11.03
   3  -7 -10  302.52    8.02
  -7  -3  10  284.99    9.81
   3 -10   7  317.20   11.88
   3  -7  10  331.71   11.67
  -3 -10  -7  298.86   10.89
 -10  -7   3  333.51   11.82
   3 -10  -7  281.58    8.09
 -10  -3   7  314.27   11.79
  -8   0 -10   22.38    2.91
  -8   0 -10   24.46    3.54
 -10   0  -8   24.48    4.01
  -8 -10   0   26.49    3.38
 -10  -8   0   24.74    3.08
  -8  10   0   20.96    2.77
   0  10  -8   21.80    2.85
   8  10   0   23.36    3.08
   0   8 -10   18.28    2.75
   8 -10   0   16.89    2.56
  -8 -10   0   22.50    2.80
   8   0  10   20.44    2.33
  10  -8   0   21.41    2.76
  10   0   8   20.18    2.39
   0  -8  10   25.60    3.36
   0 -10  -8   22.95    2.80
  -8 -10   0   21.97    2.71
   0  -8  10   21.28    2.97
   0  -8 -10   22.07    2.58
   1   0 -11    8.64    1.91
 -11  -1   0    8.84    1.71
 -11   0  -1    9.46    2.01
 -11   0   1    7.15    1.65
 -11   1   0    7.18    1.95
  -1  11   0    7.90    1.50
   1  11   0    6.24    1.57
   0  -1 -11    6.32    1.69
   0   1 -11    4.98    1.56
   1 -11   0    6.65    1.59
  -1   0  11    6.99    1.20
   0 -11  -1    7.45    1.57
  -1 -11   0    7.15    1.86
   0 -11   1   14.01    2.39
   1   0  11    7.70    1.17
   0  -1  11    8.48    1.32
   1 -11   0    5.60    1.55
  -1   0  11    8.84    1.32
   0 -11  -1    8.69    1.71
  -1 -11   0    8.08    1.79
   1 -11   0    9.00    1.62
   0 -11   1    8.60    1.69
   0 -11  -1    6.94    1.49
  -1 -11   0    6.78    1.51
   0 -11   1   10.12    2.19
   1   0  11    8.75    1.24
   0  -1  11    7.86    1.20
  -2  -1 -11   50.24    3.45
 -11  -2  -1   59.18    4.50
 -11  -1  -2   56.97    4.81
   2   1 -11   77.54    5.11
 -11  -2   1   54.47    3.74
 -11  -1   2   53.91    3.53
 -11   1  -2   58.85    4.91
   1  -2 -11   57.56    4.31
 -11   2  -1   56.43    4.67
 -11   1   2   55.24    3.77
 -11   2   1   53.68    4.08
  -2  -1 -11   55.64    4.24
   2  -1 -11   50.65    3.93
  -1  -2 -11   54.23    3.58
  -2   1 -11   54.47    4.16
  -2  11   1   48.01    3.84
   2  11   1   51.77    4.04
  -1  11   2   50.92    3.99
   1  11   2   53.79    4.16
   1   2 -11   52.03    3.97
  -1  11  -2   49.85    3.65
   1  11  -2   51.62    3.73
  -2  11  -1   48.03    3.69
   2  11  -1   49.20    3.66
  -2  -1  11   54.51    3.29
   2 -11   1   53.68    4.65
   2 -11  -1   52.53    4.24
   1 -11   2   56.65    4.75
   1 -11  -2   50.51    3.57
   2  -1  11   51.39    3.15
   1  -2  11   50.60    3.23
  -1 -11   2   53.42    4.55
  -2 -11   1   50.35    4.12
  -1 -11  -2   52.03    3.32
  -1  -2  11   52.31    3.24
  -2 -11  -1   54.18    3.69
  -1 -11  -2   51.33    3.83
  -2 -11   1   56.91    3.87
  -1 -11  -2   56.53    3.58
  -1  -2  11   56.61    3.44
  -2 -11  -1   50.81    3.59
  -2 -11  -1   52.73    3.98
  -2  -1  11   58.25    3.40
   1 -11   2   46.02    3.39
   2 -11  -1   47.42    3.51
   2 -11   1   51.52    4.46
   2 -11  -1   52.24    4.06
   1 -11   2   46.09    4.29
   1 -11  -2   53.13    3.72
   1 -11  -2   47.33    3.59
   2  -1  11   49.98    3.16
  -1 -11   2   51.79    3.61
   1  -2  11   49.85    3.26
  -1 -11   2   51.98    4.31
  -2 -11   1   54.49    4.30
 -11  -3   0   46.22    3.70
  -3   0 -11   42.33    3.64
  -3   0 -11   43.46    3.38
   0  -3 -11   43.11    3.72
 -11   0  -3   48.43    4.67
   3   0 -11   40.90    3.41
 -11   0   3   48.00    3.30
   0  -3 -11   45.55    3.18
 -11   3   0   46.31    4.30
   0  11   3   42.43    3.92
   0  11  -3   37.75    3.29
   0   3 -11   42.86    3.71
  -3  11   0   38.74    3.41
   3  11   0   40.95    3.52
  -3 -11   0   43.61    3.56
  -3   0  11   45.22    3.10
   3 -11   0   41.88    3.80
   3   0  11   38.31    2.58
   0 -11   3   42.73    4.04
   0  -3  11   41.87    3.15
  -3 -11   0   41.27    3.52
  -3 -11   0   45.42    3.66
  -3   0  11   44.77    3.06
   3 -11   0   42.62    4.04
   0 -11   3   42.09    3.20
   3   0  11   37.17    2.54
   0 -11   3   42.81    4.11
   0  -3  11   39.41    3.01
 -11  -3  -2  102.42    6.32
 -11  -2  -3   99.45    6.57
 -11  -3   2   95.64    4.72
  -2  -3 -11   99.85    5.70
   2  -3 -11  103.66    5.57
 -11  -2   3   90.86    4.31
 -11   2  -3   96.33    6.73
  -3   2 -11   91.66    4.87
  -3  -2 -11   96.34    5.69
   3  -2 -11   99.21    5.45
 -11   3  -2  104.94    6.88
  -2  -3 -11  101.26    5.33
 -11   2   3   97.50    4.98
 -11   3   2   97.82    5.44
  -3  -2 -11  104.73    5.56
  -3  11   2  100.44    5.78
   3  11   2   80.95    5.27
  -2  11   3   96.60    5.88
   2  11   3   82.71    5.46
  -2  11  -3   92.74    5.04
  -3   2 -11   80.48    5.09
   2  11  -3   94.78    5.10
  -2   3 -11   88.75    5.33
   2   3 -11  102.35    5.56
  -3  11  -2   84.52    4.74
   3  11  -2   93.55    5.10
  -2  -3  11   88.45    4.56
  -3  -2  11   90.20    4.55
  -3 -11  -2   96.52    4.41
  11  -2   3  102.14    5.44
  11  -3   2  109.81    5.58
   3 -11   2  100.61    6.24
   3 -11  -2   85.89    5.07
   2 -11   3  103.75    6.54
   3  -2  11  100.11    5.03
   2  -3  11   97.69    5.00
  -2 -11   3   97.16    6.07
  -3 -11   2   84.35    5.41
  -3 -11   2   89.11    5.69
  -2  -3  11   94.25    4.66
  -3 -11   2   98.55    5.01
  -2 -11  -3  104.25    5.76
  -3  -2  11   92.57    4.66
  -3 -11  -2   99.69    4.48
  -3 -11  -2  104.13    6.01
   3 -11  -2   80.88    4.55
   3 -11   2  101.64    6.36
   3 -11  -2   89.70    5.28
   2 -11   3  102.51    6.47
   2 -11  -3   83.76    4.56
   3  -2  11   95.75    4.93
   2  -3  11   97.49    5.08
  -2 -11   3   93.16    5.96
  -2 -11   3   96.94    4.75
 -11  -4  -1  164.67    7.75
  -4  -1 -11  150.53    6.80
 -11  -4   1  167.40    6.64
   4   1 -11  158.33    6.65
   1  -4 -11  180.22    7.33
 -11  -1  -4  160.45    8.84
  -4   1 -11  156.87    7.07
  -4   1 -11  162.54    6.88
 -11   1  -4  175.24    9.23
 -11  -1   4  166.50    5.60
  -1  -4 -11  168.77    6.83
  -4  -1 -11  151.12    7.13
 -11   4  -1  200.64    9.42
   4  -1 -11  176.03    7.14
 -11   1   4  147.55    5.58
 -11   4   1  158.83    7.58
  -4  11   1  153.25    6.96
   4  11   1  149.63    6.98
  -1  11  -4  159.44    6.67
   1  11  -4  146.73    6.43
  -1  11   4  143.01    7.45
   1  11   4  150.59    7.64
   1   4 -11  147.90    6.78
  -4  11  -1  166.88    6.88
   4  11  -1  149.70    6.65
  -4 -11   1  160.54    7.15
  -4 -11  -1  149.72    6.06
  11  -4  -1  151.26    6.35
  -4  -1  11  167.29    6.38
  11  -1   4  162.25    6.81
  11  -4   1  148.44    6.49
   4 -11  -1  154.32    6.97
   4 -11   1  143.31    7.07
  -4   1  11  147.91    5.54
   4  -1  11  159.84    6.30
   1 -11   4  151.73    7.77
   1  -4  11  150.83    6.50
  -1 -11   4  168.42    8.14
  -1  -4  11  156.37    6.44
  -1 -11  -4  160.02    7.12
  -4 -11   1  159.76    7.12
  -4 -11  -1  153.81    6.18
  -4  -1  11  169.06    6.34
  -4 -11   1  171.24    6.99
   4 -11  -1  151.80    6.99
   4 -11   1  142.01    7.15
   4  -1  11  152.42    6.07
  -4 -11  -1  162.59    7.40
  -4   1  11  154.01    5.63
   1 -11   4  151.30    7.78
  -1 -11   4  172.53    6.11
   1  -4  11  152.31    6.56
  -1 -11   4  169.89    8.09
   1 -11  -4  153.66    6.39
  -1  -4  11  155.68    6.43
 -11  -4  -3   94.90    6.68
 -11  -3  -4   85.19    6.51
  -3  -4 -11   97.00    5.67
   3  -4 -11  122.42    5.91
 -11  -4   3  106.27    4.69
 -11  -3   4  103.64    4.27
  -4  -3 -11   86.65    5.37
   4  -3 -11  113.59    5.65
 -11   3  -4  113.32    7.78
  -4   3 -11  105.55    5.70
 -11   4  -3  109.97    7.61
  -3  -4 -11   92.13    5.51
  -4  -3 -11   91.42    5.72
  -3  11  -4  105.57    5.46
  -4  11   3   79.29    5.46
   3  11  -4   76.47    4.72
  -4  11  -3   98.67    5.30
   4  11   3  105.00    6.58
  -4   3 -11  110.09    6.10
  -3  11   4   79.66    5.69
   4   3 -11   95.27    5.85
   4  11  -3   81.77    4.81
  -3   4 -11  105.97    5.92
   3   4 -11   87.50    5.12
   3  11   4  103.10    6.68
  -4 -11   3  107.00    6.37
  -3  -4  11  102.90    5.24
  -4  -3  11  119.47    5.62
  11  -3   4   84.61    5.29
  11  -4   3   86.88    5.34
   4 -11  -3   99.50    5.29
   4 -11   3   85.23    5.91
   3 -11   4   91.00    6.32
   4  -3  11   83.73    5.05
   3  -4  11   84.67    5.20
  -3 -11   4  114.62    6.64
  -4 -11  -3   89.09    5.82
  -3 -11   4  103.61    6.50
  -4 -11   3  103.81    6.37
  -3  -4  11  104.01    5.25
  -3 -11   4  124.42    5.20
  -4  -3  11  117.19    5.56
  -4 -11   3  119.70    5.41
   4 -11  -3   97.04    4.86
   4 -11  -3  101.56    5.39
   4 -11   3   84.75    5.84
   3 -11   4   93.16    6.38
   4  -3  11   92.06    5.41
   3 -11  -4   98.24    4.95
   3  -4  11   85.00    5.27
  -3 -11  -4   93.18    5.96
 -11  -5   0  264.28    9.16
 -11   5   0  280.77   11.14
   0  -5 -11  306.63    9.69
   5   0 -11  261.50    8.49
  -5   0 -11  244.85    9.17
 -11   0  -5  257.75   11.49
   0  -5 -11  273.56    8.41
  -5   0 -11  233.21    8.86
   5  11   0  247.88    8.96
   0  11  -5  238.40    8.36
   0   5 -11  251.00    9.08
   0  11   5  244.45   10.30
  -5  11   0  240.76    8.50
  -5 -11   0  252.45    8.66
  11   0   5  253.21    8.31
  11  -5   0  241.02    8.42
  -5   0  11  247.23    7.87
   5 -11   0  228.67    8.68
   5   0  11  239.42    7.25
   5 -11   0  238.55    8.96
   0 -11   5  250.11   10.01
   0  -5  11  250.13    8.66
   0 -11  -5  247.22    8.60
  -5 -11   0  273.52    9.37
  -5 -11   0  252.02    8.67
   5   0  11  247.96    7.46
   0 -11   5  274.89    7.71
  -5   0  11  251.59    7.95
   0 -11   5  255.54   10.29
   0  -5  11  248.19    8.61
  -5  -2 -11  142.60    7.21
 -11  -5   2  154.99    6.05
   2  -5 -11  190.17    7.40
  -2  -5 -11  174.48    7.45
 -11  -2  -5  151.22    8.88
  -5   2 -11  153.57    7.33
 -11   2  -5  243.54   12.47
  -2  -5 -11  147.48    6.79
  -5  -2 -11  140.91    6.92
   5  -2 -11  173.52    7.06
 -11   5  -2  156.96    9.01
 -11  -5  -2  152.47    8.11
  -5  11   2  140.50    7.09
  -2  11  -5  144.83    6.53
   2  11  -5  124.27    6.20
   5  11   2  149.58    7.60
  -5   2 -11  160.95    7.46
   5   2 -11  150.81    6.60
  -5  11  -2  151.82    6.52
  -2   5 -11  152.64    7.25
   2   5 -11  146.95    6.90
   5  11  -2  144.42    6.64
  -2  11   5  145.39    7.98
   2  11   5  148.22    7.98
  -5 -11   2  153.78    7.48
   5 -11   2  139.22    7.29
  11   2   5  161.12    6.40
  11  -5  -2  142.77    6.10
  -5  -2  11  164.25    6.81
  -5 -11  -2  130.05    5.23
  11  -2   5  158.52    7.17
  11  -5   2  132.93    6.64
   5 -11  -2  141.23    6.51
   5 -11   2  139.81    7.20
   5 -11  -2  136.14    6.40
   5  -2  11  151.46    6.57
   2 -11   5  143.14    7.76
   2  -5  11  141.68    6.78
  -2 -11   5  167.95    8.23
  -2  -5  11  144.09    6.42
  -2  -5  11  151.38    6.71
  -5 -11   2  185.89    7.15
  -5 -11   2  149.87    7.47
  -5  -2  11  155.64    6.51
  -2 -11  -5  145.00    7.14
  -5 -11  -2  171.22    8.20
   5  -2  11  146.46    6.50
  -5 -11  -2  132.69    5.29
   2 -11   5  142.33    7.75
   2  -5  11  141.63    6.90
   2 -11  -5  151.02    6.31
  -2 -11   5  172.93    8.45
  -2 -11   5  166.05    5.76
 -11  -4  -5   96.93    7.41
  -4  -5 -11   96.60    5.76
   4  -5 -11   76.83    4.64
  -5  -4 -11   90.92    5.62
   5  -4 -11   76.49    4.61
 -11   4  -5   72.38    6.54
  -4  -5 -11   97.61    6.16
  -5   4 -11   66.23    5.18
  -5  -4 -11   92.21    6.14
 -11  -5  -4   95.17    7.19
   4  11   5   65.12    5.57
  -4  11  -5   68.36    4.48
   4  11  -5   87.01    5.22
  -5  11  -4   61.44    4.26
   5  11  -4   82.50    5.04
  -5   4 -11   67.55    4.86
  -4   5 -11   71.14    5.15
   5   4 -11   85.77    5.12
  -5  11   4   87.62    6.46
   4   5 -11   95.40    5.62
   5  11   4   62.64    5.48
  -4  11   5   79.70    6.14
  -4 -11   5   72.17    5.52
  -5 -11   4   61.12    5.16
  -4  -5  11   63.17    4.50
  -5  -4  11   72.12    4.73
   5 -11   4   78.85    5.76
   5  -4  11   95.27    5.79
   4 -11   5   85.04    6.13
   4  -5  11  100.46    6.19
  11  -5   4   86.65    5.56
  11  -4   5   81.09    5.32
  -5 -11  -4  105.15    6.78
  -4 -11   5   74.44    5.68
  -5 -11   4   69.24    5.46
  -4  -5  11   63.47    4.45
  -5  -4  11   62.25    4.50
  -5 -11   4   74.34    4.12
   5 -11  -4   56.33    3.70
   5 -11   4   84.70    6.02
   5  -4  11  101.72    6.12
   4 -11   5   88.08    6.41
  -4 -11   5   71.68    3.96
   4  -5  11   92.42    5.90
   4 -11  -5   61.50    3.84
  -6   1 -11  101.93    6.14
  -6  -1 -11  107.55    6.17
 -11   6  -1  104.51    7.62
  -6  -1 -11   93.85    6.02
 -11  -1  -6  108.03    7.90
  -6   1 -11   99.84    6.21
 -11   1  -6  106.04    7.84
   6  -1 -11  108.16    5.49
  -1  -6 -11  108.59    5.74
 -11  -6  -1  117.07    6.78
   1  -6 -11  118.04    5.86
 -11  -6   1  102.66    5.55
   6  11  -1  103.22    6.00
  -6  11   1  100.27    5.98
  -1  11   6   98.02    7.07
   1  11   6  100.24    7.18
  -1  11  -6   99.15    5.80
   1  11  -6   97.90    5.56
   6  11   1   97.89    6.16
   6   1 -11  113.94    5.64
   1   6 -11  108.21    6.18
  -6  11  -1  100.52    5.53
  -6 -11   1  106.02    6.15
  11   1   6   97.25    5.21
  -6 -11  -1   98.87    5.10
  11  -6  -1   94.61    5.29
   6 -11  -1   87.62    5.40
  -6  -1  11  100.77    5.43
   6 -11   1   91.92    5.69
  11  -1   6  108.15    5.72
  11  -6   1   98.13    5.67
   6  -1  11  102.73    5.13
   6  -1  11  103.92    5.18
   1 -11   6   93.98    6.34
   1  -6  11  110.54    6.26
  -6   1  11  107.87    5.40
  -1 -11   6  106.11    6.73
   6 -11   1  100.84    6.11
  -1  -6  11   97.96    5.73
   1 -11  -6   92.39    5.17
  -6 -11   1  117.08    6.17
  -1 -11  -6  103.02    5.93
   1  -6 -11  102.68    5.15
  -6 -11   1  104.50    6.11
  -6 -11  -1  116.88    6.72
  -6 -11  -1  100.01    5.15
  -6  -1  11   99.90    5.47
   1 -11   6  101.83    6.75
  -1 -11   6  107.92    4.59
   1  -6  11  111.52    6.34
  -1 -11   6  103.82    6.64
  -1  -6  11  100.90    5.77
  -6   1  11  101.79    5.18
   0   0 -12 1016.05   18.63
 -12   0   0 1040.28   18.66
   0 -12   0  913.70   17.29
   0 -12   0  917.64   16.21
   0 -12   0  896.96   17.14
 -12  -1  -1  969.97   18.86
   1   1 -12  953.11   17.65
 -12  -1   1 1014.55   17.05
 -12   1  -1 1074.19   20.54
 -12   1   1  984.45   17.60
   1  -1 -12 1094.84   19.52
  -1  12   1  951.62   18.05
   1  12   1 1002.54   18.39
  -1  12  -1 1005.27   17.84
   1  12  -1  933.06   17.29
  -1  -1  12 1006.86   13.72
   1 -12   1  926.70   18.37
   1 -12  -1  928.89   16.77
  -1 -12   1  942.93   18.20
   1  -1  12  920.63   13.03
  -1 -12  -1  919.85   16.01
  -1  -1  12 1019.72   13.74
   1 -12   1  874.58   15.50
   1 -12  -1  949.67   16.27
   1 -12   1  912.03   18.40
   1 -12  -1  934.09   17.05
  -1 -12   1  962.68   16.52
  -1 -12   1  947.95   18.16
   1  -1  12  906.17   12.92
  -1 -12  -1  923.65   16.72
  -1 -12  -1  913.28   16.04
 -12  -2   0  394.75   11.17
 -12   0  -2  398.87   13.13
  -2   0 -12  376.37   11.51
   2   0 -12  386.30   11.33
 -12   0   2  392.79   10.26
   0  -2 -12  407.03   11.91
 -12   2   0  397.59   11.99
   0  12   2  353.74   11.27
   0   2 -12  371.30   11.03
   0  12  -2  375.11   10.83
  -2  12   0  355.14   10.78
   2  12   0  362.47   11.11
   2 -12   0  354.19   11.33
   0 -12   2  377.73   11.88
   0  -2  12  373.41    8.88
  -2 -12   0  370.61   10.57
   0  -2  12  361.54    8.79
  -2 -12   0  366.25   10.72
  -2 -12   0  385.69   10.81
   2 -12   0  353.67    9.88
   2 -12   0  350.97   11.27
   0 -12   2  366.12    9.84
   0 -12   2  356.77   11.55
   0 -12  -2  376.67   10.69
 -12  -2  -2   78.85    5.85
 -12  -2   2   79.11    4.58
 -12   2  -2   70.99    5.70
  -2  -2 -12   73.62    5.19
   2  -2 -12   75.74    5.10
 -12   2   2   79.23    5.03
  -2  12   2   69.15    5.03
   2  12   2   59.39    4.74
  -2   2 -12   64.47    4.78
   2   2 -12   67.84    4.84
  -2  12  -2   65.72    4.61
   2  12  -2   68.05    4.73
  -2  -2  12   58.57    3.59
  12  -2   2   71.86    4.71
   2 -12   2   74.68    5.51
   2  -2  12   69.15    4.00
  -2 -12   2   63.14    4.86
  -2 -12   2   64.67    4.93
  -2 -12   2   71.09    4.44
  -2  -2  12   64.27    3.75
  -2 -12  -2   75.85    5.03
   2 -12   2   69.60    4.39
   2 -12  -2   55.12    3.95
   2 -12   2   71.35    5.44
   2 -12  -2   58.54    4.16
   2  -2  12   67.32    4.00
   3   1 -12  269.93    9.29
 -12  -3  -1  277.11   10.14
 -12  -3   1  286.97    9.05
 -12  -1  -3  281.30   11.58
 -12   1  -3  293.93   12.07
  -3   1 -12  259.00    9.55
   1  -3 -12  316.95   10.55
 -12  -1   3  267.57    7.88
 -12   3  -1  289.55   11.26
 -12   1   3  250.82    8.15
 -12   3   1  259.03    9.61
  -3  -1 -12  264.34    9.86
   3  -1 -12  288.41    9.79
  -3  12   1  244.64    9.29
   3  12   1  256.62    9.58
  -1  12   3  243.84    9.84
   1  12   3  264.08   10.19
  -1  12  -3  256.16    8.96
   1   3 -12  263.70    9.39
   1  12  -3  252.04    8.93
  -3  12  -1  260.54    9.21
   3  12  -1  250.74    9.13
  -3 -12   1  268.42    9.61
  -3 -12  -1  249.58    8.07
  -3  -1  12  283.05    7.89
  12  -1   3  270.97    8.98
  12  -3   1  247.66    8.62
   3 -12   1  260.78   10.38
   3 -12  -1  263.29    9.78
   1 -12   3  250.71   10.07
   1  -3  12  253.41    7.99
  -1 -12   3  291.01   10.74
  -1  -3  12  262.58    7.83
  -1  -3  12  263.26    7.95
  -1 -12  -3  259.27    9.24
  -3 -12   1  277.16    9.74
  -3 -12  -1  256.35    8.27
  -3 -12   1  283.70    9.16
  -3 -12  -1  281.98    9.91
  -3  -1  12  286.44    7.94
   3 -12  -1  244.03    8.18
   1 -12   3  264.87    8.37
   3 -12   1  251.81   10.01
   3 -12  -1  248.15    9.38
   1 -12   3  242.42   10.01
  -1 -12   3  287.32    8.56
   1  -3  12  251.48    7.91
  -1 -12   3  279.45   10.48
 -12   3   3  909.61   16.73
 -12  -3  -3  903.45   20.83
 -12  -3   3 1002.65   15.01
  -3  -3 -12 1029.98   19.72
   3  -3 -12 1221.14   20.27
 -12   3  -3 1091.40   24.45
  -3  -3 -12  969.82   17.83
  -3  12   3  873.05   19.00
   3  12   3 1008.84   21.04
  -3   3 -12 1025.99   19.28
  -3  12  -3  903.70   17.00
   3   3 -12  935.93   17.59
   3  12  -3  916.04   17.45
  -3  -3  12  992.08   15.81
  12  -3   3  921.69   17.65
   3 -12   3  912.23   20.32
   3  -3  12  887.43   15.78
  -3 -12   3  967.35   19.63
  -3 -12   3  972.95   19.83
  -3 -12   3 1122.67   17.15
  -3  -3  12 1037.87   16.27
  -3 -12  -3  972.23   19.61
   3 -12  -3  939.11   15.85
   3 -12   3  888.66   19.73
   3  -3  12  869.34   15.78
   4   0 -12 2269.44   26.72
 -12  -4   0 2123.12   26.23
  -4   0 -12 2078.96   25.44
 -12   0  -4 2031.81   33.08
  -4   0 -12 2078.45   27.47
 -12   0   4 2005.41   21.33
 -12   4   0 2127.16   30.20
   4  12   0 2129.45   27.78
   0  12  -4 2051.17   26.03
   0  12   4 2109.89   30.28
   0   4 -12 2082.06   26.81
  -4  12   0 2113.78   27.18
  -4 -12   0 2093.27   25.26
  12   0   4 2282.79   26.12
  12  -4   0 2137.66   25.51
   4 -12   0 1987.30   27.53
   0 -12   4 2136.15   29.69
   0  -4  12 2113.42   24.11
   0 -12  -4 2126.03   26.03
  -4 -12   0 2097.30   25.40
   4 -12   0 2015.10   28.09
  -4 -12   0 2281.82   28.15
   0 -12   4 2256.80   23.51
   0 -12   4 2188.35   30.61
   0  -4  12 2134.03   24.03
  -4  -2 -12  318.89   10.58
 -12   2   4  319.59    9.19
 -12  -4  -2  351.78   12.39
 -12   4   2  329.88   11.06
 -12  -2  -4  332.89   13.45
 -12  -4   2  334.96    9.28
  -2  -4 -12  366.00   11.63
   2  -4 -12  388.93   11.40
 -12   2  -4  359.26   14.31
  -4  -2 -12  324.79   11.09
   4  -2 -12  381.75   11.25
 -12   4  -2  359.98   13.82
  -2  -4 -12  351.30   10.67
  -4  12   2  302.18   10.95
   4  12   2  326.53   11.62
  -2  12  -4  319.21   10.33
   2  12  -4  320.17   10.43
  -4   2 -12  311.78   10.73
   4   2 -12  328.48   10.22
  -2  12   4  306.79   11.74
  -2   4 -12  322.32   10.73
   2   4 -12  318.90   10.34
   2  12   4  323.16   12.29
  -4  12  -2  321.52   10.22
   4  12  -2  332.39   10.69
  -2  -4  12  325.40    9.34
  -4 -12   2  321.40   10.97
  -4  -2  12  335.97    9.27
  12  -2   4  319.50   10.36
   4 -12   2  314.45   11.51
   4 -12  -2  299.38   10.00
   4  -2  12  312.37    9.27
   2 -12   4  301.58   11.55
   2  -4  12  329.34    9.98
  -2 -12   4  333.97   11.93
  -2 -12   4  369.61    9.53
  -2  -4  12  325.45    9.35
  -4 -12   2  332.40   11.13
  -2 -12  -4  338.69   11.30
  -4  -2  12  340.31    9.32
   4 -12  -2  294.65    8.92
  -4 -12   2  390.85   10.93
   4 -12   2  313.26   11.64
   4 -12  -2  296.99   10.07
   4  -2  12  300.30    9.08
   2 -12   4  308.87   11.79
   2  -4  12  318.18    9.86
   2 -12  -4  311.71    9.36
  -4 -12  -2  343.09   11.56
  -2 -12   4  333.12   11.86
   0   0   0    0.00    0.00


TITL 1 in Pn-3n
REM Pn-3n (#222 in standard setting)
CELL 0.71073  10.260947  10.260947  10.260947  90.0000  90.0000  90.0000
ZERR    7.00   0.000129   0.000129   0.000129   0.0000   0.0000   0.0000
LATT  1
SYMM -x+1/2,-y+1/2, z
SYMM -x+1/2, y,-z+1/2
SYMM  x,-y+1/2,-z+1/2
SYMM  z, x, y
SYMM  z,-x+1/2,-y+1/2
SYMM -z+1/2,-x+1/2, y
SYMM -z+1/2, x,-y+1/2
SYMM  y, z, x
SYMM -y+1/2, z,-x+1/2
SYMM  y,-z+1/2,-x+1/2
SYMM -y+1/2,-z+1/2, x
SYMM  y, x,-z+1/2
SYMM -y+1/2,-x+1/2,-z+1/2
SYMM  y,-x+1/2, z
SYMM -y+1/2, x, z
SYMM  x, z,-y+1/2
SYMM -x+1/2, z, y
SYMM -x+1/2,-z+1/2,-y+1/2
SYMM  x,-z+1/2, y
SYMM  z, y,-x+1/2
SYMM  z,-y+1/2, x
SYMM -z+1/2, y, x
SYMM -z+1/2,-y+1/2,-x+1/2
SFAC S Cl Cu Te
UNIT 7.00 7.00 7.00 7.00
TREF
HKLF 4
END
_computing_structure_solution     'SHELXT 2014/5 (Sheldrick, 2014)'
_computing_structure_solution     'SHELXT 2014/5 (Sheldrick, 2014)'
_computing_structure_solution     'SHELXT 2014/5 (Sheldrick, 2014)'
_computing_structure_solution     'SHELXT 2014/5 (Sheldrick, 2014)'
_computing_structure_solution     'SHELXT 2014/5 (Sheldrick, 2014)'
;
_shelx_hkl_checksum              34668
_olex2_submission_special_instructions 'No special instructions were received'
_oxdiff_exptl_absorpt_empirical_details 
;
Empirical correction (ABSPACK) includes:
- Absorption correction using spherical harmonics
- Frame scaling
;
_oxdiff_exptl_absorpt_empirical_full_max 1.751
_oxdiff_exptl_absorpt_empirical_full_min 0.529
